# Supplementary material for: Melithaeidae of Japan (Octocorallia, Alcyonacea) re-examined with descriptions of 11 new species
Source: Zookeys. 2015 Sep 23;(522):1–127. doi: 10.3897/zookeys.522.10294 (PMC4591733; doi:10.3897/zookeys.522.10294)
Supplement: XML Treatment for Melithaea arborea [file zookeys.522.10294-treatment2.xml]

<!DOCTYPE tp:taxon-treatment
  PUBLIC "-//TaxonX//DTD Taxonomic Treatment Publishing DTD v0 20100105//EN" "tax-treatment-NSO.dtd">
<tp:taxon-treatment xmlns:tp="http://www.plazi.org/taxpub"><tp:treatment-meta><kwd-group><label>Taxon classification</label><kwd><named-content content-type="kingdom">Animalia</named-content></kwd><kwd><named-content content-type="order">Alcyonacea</named-content></kwd><kwd><named-content content-type="family">Melithaeidae</named-content></kwd></kwd-group><mixed-citation publication-type="journal"><person-group><name><surname>Matsumoto</surname><given-names>Asako K.</given-names></name><name><surname>van Ofwegen</surname><given-names>Leen P.</given-names></name></person-group><article-title><tp:taxon-name><tp:taxon-name-part taxon-name-part-type="family">Melithaeidae</tp:taxon-name-part></tp:taxon-name> of Japan (<tp:taxon-name><tp:taxon-name-part taxon-name-part-type="subclass">Octocorallia</tp:taxon-name-part></tp:taxon-name>, <tp:taxon-name><tp:taxon-name-part taxon-name-part-type="order">Alcyonacea</tp:taxon-name-part></tp:taxon-name>) re-examined with descriptions of 11 new species</article-title><source>Zookeys</source><day>23</day><month>9</month><year>2015</year><volume>2015</volume><issue>522</issue><fpage>1</fpage><lpage>127</lpage><pub-id pub-id-type="doi">10.3897/zookeys.522.10294</pub-id></mixed-citation></tp:treatment-meta><tp:nomenclature><tp:taxon-name>
                        <tp:taxon-name-part taxon-name-part-type="genus">Melithaea</tp:taxon-name-part>
                        <tp:taxon-name-part taxon-name-part-type="species">arborea</tp:taxon-name-part>
                    </tp:taxon-name><tp:taxon-authority>Kükenthal, 1908</tp:taxon-authority><xref ref-type="fig" rid="F8">Figures 8</xref><xref ref-type="fig" rid="F9">, 9a</xref><xref ref-type="fig" rid="F10">, 10</xref><xref ref-type="fig" rid="F11">, 11</xref><!--PageBreak--><!--PageBreak--><!--PageBreak--><!--PageBreak--><!--PageBreak--><tp:nomenclature-citation-list><tp:nomenclature-citation><tp:taxon-name><tp:taxon-name-part taxon-name-part-type="genus">Melitodes</tp:taxon-name-part> <tp:taxon-name-part taxon-name-part-type="species">arborea</tp:taxon-name-part></tp:taxon-name><comment>: <xref ref-type="bibr" rid="B14">Kükenthal 1908</xref>: 193; <xref ref-type="bibr" rid="B15">1909</xref>: 59, figs 61–63, Pl. 4 fig. 26 (Japan); <xref ref-type="bibr" rid="B16">Kükenthal 1919</xref>: 150; <xref ref-type="bibr" rid="B17">1924</xref>: 62; <xref ref-type="bibr" rid="B11">Hickson 1937</xref>: 122.</comment></tp:nomenclature-citation></tp:nomenclature-citation-list></tp:nomenclature><tp:treatment-sec sec-type="material"><title>Material examined.</title><p>Holotype <bold><named-content xmlns:xlink="http://www.w3.org/1999/xlink" content-type="dwc:institutional_code" xlink:type="simple">ZMH</named-content> C3305</bold>, Sagami Bay (collection number in <xref ref-type="bibr" rid="B14">Kükenthal (1908)</xref> incorrect as 63305), coll. A. Austin.</p></tp:treatment-sec><tp:treatment-sec sec-type="Re-description"><title>Re-description.</title><p>Colony bushy (Fig. <xref ref-type="fig" rid="F9">9a</xref>). Tentacles with platelets, the larger ones crescent-shaped with irregular projections (Fig. <xref ref-type="fig" rid="F10">10a</xref>). These platelets are up to 0.10 mm long. Pharynx with straight spiny rods, up to 0.05 mm long (Fig. <xref ref-type="fig" rid="F10">10b</xref>). Coenenchyme with capstans (Fig. <xref ref-type="fig" rid="F10">10c</xref>), about 0.05 mm long, the bigger ones are spheroids (Fig. <xref ref-type="fig" rid="F10">10d</xref>); small clubs of similar length; spindles, 0.10–0.30 mm long, with simple or complex tubercles (Figs <xref ref-type="fig" rid="F10">10e</xref>, <xref ref-type="fig" rid="F11">11</xref>). The axis has smooth and sparsely tuberculate rods (Fig. <xref ref-type="fig" rid="F10">10f</xref>).</p><fig id="F9" position="float" orientation="portrait"><label>Figure 9.</label><caption><p><bold>a</bold> <italic><tp:taxon-name><tp:taxon-name-part taxon-name-part-type="genus">Melithaea</tp:taxon-name-part> <tp:taxon-name-part taxon-name-part-type="species">arborea</tp:taxon-name-part></tp:taxon-name></italic>, <named-content xmlns:xlink="http://www.w3.org/1999/xlink" content-type="dwc:institutional_code" xlink:type="simple">ZMH</named-content> C3305 holotype <bold>b</bold> <italic><tp:taxon-name><tp:taxon-name-part taxon-name-part-type="genus">Melithaea</tp:taxon-name-part> <tp:taxon-name-part taxon-name-part-type="species">boninensis</tp:taxon-name-part></tp:taxon-name></italic> sp. n., holotype <named-content xmlns:xlink="http://www.w3.org/1999/xlink" content-type="dwc:institutional_code" xlink:type="simple">UMUTZ</named-content>-CnidG-205 <bold>c</bold> paratype <named-content xmlns:xlink="http://www.w3.org/1999/xlink" content-type="dwc:institutional_code" xlink:type="simple">UMUTZ</named-content>-CnidG-255. Scale bars 1 cm.</p></caption><graphic xmlns:xlink="http://www.w3.org/1999/xlink" xlink:href="zookeys-522-001-g009.jpg" position="float" orientation="portrait" xlink:type="simple" id="oo_57470.jpg"/></fig><fig id="F10" position="float" orientation="portrait"><label>Figure 10.</label><caption><p>Sclerites of <italic><tp:taxon-name><tp:taxon-name-part taxon-name-part-type="genus">Melithaea</tp:taxon-name-part> <tp:taxon-name-part taxon-name-part-type="species">arborea</tp:taxon-name-part></tp:taxon-name></italic>, <named-content xmlns:xlink="http://www.w3.org/1999/xlink" content-type="dwc:institutional_code" xlink:type="simple">ZMH</named-content> C3305; <bold>a</bold> tentacle sclerites <bold>b</bold> pharynx rods <bold>c</bold> capstans <bold>d</bold> spheroids <bold>e</bold> spindles <bold>f</bold> axis rods.</p></caption><graphic xmlns:xlink="http://www.w3.org/1999/xlink" xlink:href="zookeys-522-001-g010.jpg" position="float" orientation="portrait" xlink:type="simple" id="oo_57471.jpg"/></fig><fig id="F11" position="float" orientation="portrait"><label>Figure 11.</label><caption><p>Spindles of <italic><tp:taxon-name><tp:taxon-name-part taxon-name-part-type="genus">Melithaea</tp:taxon-name-part> <tp:taxon-name-part taxon-name-part-type="species">arborea</tp:taxon-name-part></tp:taxon-name></italic>, <named-content xmlns:xlink="http://www.w3.org/1999/xlink" content-type="dwc:institutional_code" xlink:type="simple">ZMH</named-content> C3305.</p></caption><graphic xmlns:xlink="http://www.w3.org/1999/xlink" xlink:href="zookeys-522-001-g011.jpg" position="float" orientation="portrait" xlink:type="simple" id="oo_57472.jpg"/></fig></tp:treatment-sec><tp:treatment-sec sec-type="Color"><title>Color.</title><p>Red with paler polyps, sclerites orange, tentacle sclerites colorless.</p></tp:treatment-sec><tp:treatment-sec sec-type="Distribution"><title>Distribution.</title><p>The name of collector A. Austin could actually be Alan Owston (<xref ref-type="bibr" rid="B13">Isono 1988</xref>), an English trader (import and export merchant and naturalist), who used to collect material of deep-water species. Therefore we suspect <italic><tp:taxon-name><tp:taxon-name-part taxon-name-part-type="genus">Melithaea</tp:taxon-name-part> <tp:taxon-name-part taxon-name-part-type="species">arborea</tp:taxon-name-part></tp:taxon-name></italic> to grow in deeper water. So far it is only found in Sagami Bay (Fig. <xref ref-type="fig" rid="F8">8</xref>).</p></tp:treatment-sec><tp:treatment-sec sec-type="Remarks"><title>Remarks.</title><p>The colony depicted by <xref ref-type="bibr" rid="B14">Kükenthal (1908)</xref> could actually be the basal part of a much larger colony. As with <italic><tp:taxon-name><tp:taxon-name-part taxon-name-part-type="genus">Melithaea</tp:taxon-name-part> <tp:taxon-name-part taxon-name-part-type="species">japonica</tp:taxon-name-part></tp:taxon-name></italic>, many sclerites are disintegrated, and therefore we could not depict the small clubs of the coenenchyme. Also, the sample available to us had hardly any polyp sclerites, since only a few tentacle rods were present (Fig. <xref ref-type="fig" rid="F10">10a</xref>). Therefore, we assume that they also had disintegrated. <xref ref-type="bibr" rid="B14">Kükenthal (1908)</xref> described collaret and point sclerites as being 0.20 mm long, the tentacle rods 0.15 mm long. He did not mention the presence of capstans and small clubs. We found no sclerites resembling clubs referable to calyces and only a few sclerites with a tendency to be unilaterally spinose.</p><p>According to <xref ref-type="bibr" rid="B14">Kükenthal (1908)</xref> the species resembles mostly <italic><tp:taxon-name><tp:taxon-name-part taxon-name-part-type="genus">Melithaea</tp:taxon-name-part> <tp:taxon-name-part taxon-name-part-type="species">japonica</tp:taxon-name-part></tp:taxon-name></italic>. Indeed the sclerites of these two species are very similar, <italic><tp:taxon-name><tp:taxon-name-part taxon-name-part-type="genus">Melithaea</tp:taxon-name-part> <tp:taxon-name-part taxon-name-part-type="species">japonica</tp:taxon-name-part></tp:taxon-name></italic> showed somewhat more developed unilaterally spinose sclerites and some sclerites resembling clubs. Bearing in mind the colony fragment of <italic><tp:taxon-name><tp:taxon-name-part taxon-name-part-type="genus">Melithaea</tp:taxon-name-part> <tp:taxon-name-part taxon-name-part-type="species">arborea</tp:taxon-name-part></tp:taxon-name></italic> resembles a basal part we do not exclude the possibility <italic><tp:taxon-name><tp:taxon-name-part taxon-name-part-type="genus">Melithaea</tp:taxon-name-part> <tp:taxon-name-part taxon-name-part-type="species">arborea</tp:taxon-name-part></tp:taxon-name></italic> and <italic><tp:taxon-name><tp:taxon-name-part taxon-name-part-type="genus">Melithaea</tp:taxon-name-part> <tp:taxon-name-part taxon-name-part-type="species">japonica</tp:taxon-name-part></tp:taxon-name></italic> represent one and the same species. Therefore, they were given the same position in the key to species identification.</p></tp:treatment-sec><tp:treatment-sec><!--Section generated to contain objects referenced in tp:taxon-treatment.--><fig id="F8" position="float" orientation="portrait"><label>Figure 8.</label><caption><p>Distribution of <italic><tp:taxon-name><tp:taxon-name-part taxon-name-part-type="genus">Melithaea</tp:taxon-name-part> <tp:taxon-name-part taxon-name-part-type="species">abyssicola</tp:taxon-name-part></tp:taxon-name></italic> (*), <italic><tp:taxon-name><tp:taxon-name-part taxon-name-part-type="genus">Melithaea</tp:taxon-name-part> <tp:taxon-name-part taxon-name-part-type="species">arborea</tp:taxon-name-part></tp:taxon-name></italic> (●), and <italic><tp:taxon-name><tp:taxon-name-part taxon-name-part-type="genus">Melithaea</tp:taxon-name-part> <tp:taxon-name-part taxon-name-part-type="species">boninensis</tp:taxon-name-part></tp:taxon-name></italic> sp. n. (■).</p></caption><graphic xmlns:xlink="http://www.w3.org/1999/xlink" xlink:href="zookeys-522-001-g008.jpg" position="float" orientation="portrait" xlink:type="simple" id="oo_57469.jpg"/></fig></tp:treatment-sec><ref-list><ref id="B14"><mixed-citation xmlns:xlink="http://www.w3.org/1999/xlink" xlink:type="simple"><person-group><name name-style="western"><surname>Kükenthal</surname><given-names>W</given-names></name></person-group> (<year>1908</year>) <article-title>Die Gorgonidenfamilie der <tp:taxon-name><tp:taxon-name-part taxon-name-part-type="family">Melitodidae</tp:taxon-name-part></tp:taxon-name> Verr. (5. Mitteilung.).</article-title> <source>Zoologischer Anzeiger</source> <volume>33</volume>(<issue>7/8</issue>): <fpage>189</fpage>–<lpage>201</lpage>. </mixed-citation></ref><ref id="B15"><mixed-citation xmlns:xlink="http://www.w3.org/1999/xlink" xlink:type="simple"><person-group><name name-style="western"><surname>Kükenthal</surname><given-names>W</given-names></name></person-group> (<year>1909</year>) <article-title>Japanische Gorgoniden. 2. Teil: Die Familien der Plexauriden, Chrysogorgiiden und Melitodiden.</article-title> In: <person-group><name name-style="western"><surname>Doflein</surname><given-names>F</given-names></name></person-group> (<role>Ed.</role>) <source>Beitrage zur Naturgeschichte Ostasiens. Abhandlungen der Math.- Physik Klasse der Königl. Bayer</source>. <publisher-name>Akademie der Wissenschaften</publisher-name>, <supplement>Supplment</supplement> <volume>Band 1</volume>(<issue>5</issue>): <fpage>1</fpage>–<lpage>78</lpage>. </mixed-citation></ref><ref id="B16"><mixed-citation xmlns:xlink="http://www.w3.org/1999/xlink" xlink:type="simple"><person-group><name name-style="western"><surname>Kükenthal</surname><given-names>W</given-names></name></person-group> (<year>1919</year>) <article-title><tp:taxon-name><tp:taxon-name-part taxon-name-part-type="suborder">Gorgonaria</tp:taxon-name-part></tp:taxon-name>.</article-title> <source>Wissenschaftliche Ergebnisse der Deutschen Tiefsee- Expedition auf dem Dampfer “Valdivia”, 1898–1899</source> <volume>13</volume>(<issue>2</issue>): <fpage>1</fpage>–<lpage>946</lpage>. </mixed-citation></ref><ref id="B17"><mixed-citation xmlns:xlink="http://www.w3.org/1999/xlink" xlink:type="simple"><person-group><name name-style="western"><surname>Kükenthal</surname><given-names>W</given-names></name></person-group> (<year>1924</year>) <source><tp:taxon-name><tp:taxon-name-part taxon-name-part-type="suborder">Gorgonaria</tp:taxon-name-part></tp:taxon-name>. Das Tierreich 47.</source> <publisher-name>Walter de Gruyter &amp; Co.</publisher-name>, <publisher-loc>Berlin and Leipzig</publisher-loc>, <size units="page">478 pp</size>. </mixed-citation></ref><ref id="B11"><mixed-citation xmlns:xlink="http://www.w3.org/1999/xlink" xlink:type="simple"><person-group><name name-style="western"><surname>Hickson</surname><given-names>SJ</given-names></name></person-group> (<year>1937</year>) <article-title>The family <tp:taxon-name><tp:taxon-name-part taxon-name-part-type="family">Melitodidae</tp:taxon-name-part></tp:taxon-name>.</article-title> <source>Transansactions of the Zoological Society of London</source> <volume>23</volume>(<issue>3</issue>): <fpage>73</fpage>–<lpage>212</lpage>. doi: <ext-link xlink:type="simple" ext-link-type="doi" xlink:href="10.1111/j.1096-3642.1937.tb00362.x">10.1111/j.1096-3642.1937.tb00362.x</ext-link> </mixed-citation></ref><ref id="B13"><mixed-citation xmlns:xlink="http://www.w3.org/1999/xlink" xlink:type="simple"><person-group><name name-style="western"><surname>Isono</surname><given-names>N</given-names></name></person-group> (<year>1988</year>) <source>Personnels related to Misaki Marine Biological Laboratory – Birth of zoology in Japan</source>. <publisher-name>Gakkai Shuppan Center</publisher-name>, <size units="page">230 pp</size>. <comment>[In Japanese]</comment> </mixed-citation></ref></ref-list></tp:taxon-treatment>
