# Supplementary material for: Melithaeidae of Japan (Octocorallia, Alcyonacea) re-examined with descriptions of 11 new species
Source: Zookeys. 2015 Sep 23;(522):1–127. doi: 10.3897/zookeys.522.10294 (PMC4591733; doi:10.3897/zookeys.522.10294)
Supplement: XML Treatment for Melithaea corymbosa [file zookeys.522.10294-treatment4.xml]

<!DOCTYPE tp:taxon-treatment
  PUBLIC "-//TaxonX//DTD Taxonomic Treatment Publishing DTD v0 20100105//EN" "tax-treatment-NSO.dtd">
<tp:taxon-treatment xmlns:tp="http://www.plazi.org/taxpub"><tp:treatment-meta><kwd-group><label>Taxon classification</label><kwd><named-content content-type="kingdom">Animalia</named-content></kwd><kwd><named-content content-type="order">Alcyonacea</named-content></kwd><kwd><named-content content-type="family">Melithaeidae</named-content></kwd></kwd-group><mixed-citation publication-type="journal"><person-group><name><surname>Matsumoto</surname><given-names>Asako K.</given-names></name><name><surname>van Ofwegen</surname><given-names>Leen P.</given-names></name></person-group><article-title><tp:taxon-name><tp:taxon-name-part taxon-name-part-type="family">Melithaeidae</tp:taxon-name-part></tp:taxon-name> of Japan (<tp:taxon-name><tp:taxon-name-part taxon-name-part-type="subclass">Octocorallia</tp:taxon-name-part></tp:taxon-name>, <tp:taxon-name><tp:taxon-name-part taxon-name-part-type="order">Alcyonacea</tp:taxon-name-part></tp:taxon-name>) re-examined with descriptions of 11 new species</article-title><source>Zookeys</source><day>23</day><month>9</month><year>2015</year><volume>2015</volume><issue>522</issue><fpage>1</fpage><lpage>127</lpage><pub-id pub-id-type="doi">10.3897/zookeys.522.10294</pub-id></mixed-citation></tp:treatment-meta><tp:nomenclature><tp:taxon-name>
                        <tp:taxon-name-part taxon-name-part-type="genus">Melithaea</tp:taxon-name-part>
                        <tp:taxon-name-part taxon-name-part-type="species">corymbosa</tp:taxon-name-part>
                    </tp:taxon-name><tp:taxon-authority>(Kükenthal, 1908)</tp:taxon-authority><xref ref-type="fig" rid="F14">Figures 14</xref><xref ref-type="fig" rid="F15">, 15</xref><xref ref-type="fig" rid="F16">, 16</xref><xref ref-type="fig" rid="F17">, 17</xref><xref ref-type="fig" rid="F18">, 18</xref><xref ref-type="fig" rid="F19">, 19</xref><xref ref-type="fig" rid="F20">, 20</xref><xref ref-type="fig" rid="F21">, 21</xref><xref ref-type="fig" rid="F22">, 22</xref><xref ref-type="fig" rid="F23">, 23</xref><xref ref-type="fig" rid="F24">, 24</xref><xref ref-type="fig" rid="F25">, 25</xref><xref ref-type="fig" rid="F26">, 26</xref><xref ref-type="fig" rid="F27">, 27</xref><tp:nomenclature-citation-list><tp:nomenclature-citation><tp:taxon-name><tp:taxon-name-part taxon-name-part-type="genus">Acabaria</tp:taxon-name-part> <tp:taxon-name-part taxon-name-part-type="species">corymbosa</tp:taxon-name-part></tp:taxon-name><comment>: <xref ref-type="bibr" rid="B14">Kükenthal 1908</xref>: 197; <xref ref-type="bibr" rid="B15">1909</xref>: 70, figs 81-83, pl. 6 fig. 31 (Misuki (= Misaki), Japan); <xref ref-type="bibr" rid="B16">Kükenthal 1919</xref>: 187; <xref ref-type="bibr" rid="B17">1924</xref>: 81; <xref ref-type="bibr" rid="B2">Aurivillius 1931</xref>: 24 (Sagami Bay); <xref ref-type="bibr" rid="B11">Hickson 1937</xref>: 177.</comment></tp:nomenclature-citation></tp:nomenclature-citation-list></tp:nomenclature><tp:treatment-sec sec-type="material"><title>Material examined.</title><p>Syntype <bold><named-content xmlns:xlink="http://www.w3.org/1999/xlink" content-type="dwc:institutional_code" xlink:type="simple">ZMB</named-content> 5814</bold>, Misaki (Japan), coll. Doflein, 1904/05; previously unidentified museum material: <bold><named-content xmlns:xlink="http://www.w3.org/1999/xlink" content-type="dwc:institutional_code" xlink:type="simple">ZMUC</named-content> ANT-000587</bold>, Okinose, Sagami Bay, Japan, 100 fms (143–183 m), coll. Dr. Th. Mortensen, 26 June 1914; <bold><named-content xmlns:xlink="http://www.w3.org/1999/xlink" content-type="dwc:institutional_code" xlink:type="simple">ZMUC</named-content> ANT-000588</bold>; Sagami Bay, Japan, 80–120 fms (114–219 m), coll. Dr. Th. Mortensen, 6–19 June 1914; <bold><named-content xmlns:xlink="http://www.w3.org/1999/xlink" content-type="dwc:institutional_code" xlink:type="simple">ZMUC</named-content> ANT-000590</bold>, Okinose, Sagami Sea, 100 fms (143–183 m), coll. Dr. Th. Mortensen, 15 June 1914; <bold><named-content xmlns:xlink="http://www.w3.org/1999/xlink" content-type="dwc:institutional_code" xlink:type="simple">ZMUC</named-content> ANT-000646</bold>, Off Nagasaki, <named-content xmlns:xlink="http://www.w3.org/1999/xlink" content-type="dwc:verbatimCoordinates" xlink:type="simple">32°15'N, 128°12'E</named-content>, 90 fms (165 m), coll. Dr. Th. Mortensen, 15 May 1914; <bold><named-content xmlns:xlink="http://www.w3.org/1999/xlink" content-type="dwc:institutional_code" xlink:type="simple">ZMUC</named-content> ANT-000654</bold>, Okinose, Sagami Sea, 100 fms (143–183 m),, coll. Dr. Th. Mortensen, 23 June 1914; <bold><named-content xmlns:xlink="http://www.w3.org/1999/xlink" content-type="dwc:institutional_code" xlink:type="simple">ZMUC</named-content> ANT-000659</bold>, Okinose, Sagami Bay, 200 fms (286–366 m), coll. Dr. Th. Mortensen, 1 July 1914; <bold><named-content xmlns:xlink="http://www.w3.org/1999/xlink" content-type="dwc:institutional_code" xlink:type="simple">ZMUC</named-content> ANT-000661</bold>, <!--PageBreak-->same data as <named-content xmlns:xlink="http://www.w3.org/1999/xlink" content-type="dwc:institutional_code" xlink:type="simple">ZMUC</named-content> ANT-000654; <bold><named-content xmlns:xlink="http://www.w3.org/1999/xlink" content-type="dwc:institutional_code" xlink:type="simple">ZMUC</named-content> ANT-000650</bold>, Off Misaki, Sagami Bay, ca.250 fms (ca.358–457 m), coll. Dr. Th. Mortensen, 10 June 1914; <bold><named-content xmlns:xlink="http://www.w3.org/1999/xlink" content-type="dwc:institutional_code" xlink:type="simple">UMUTZ</named-content>-CnidG-15</bold>, Japan; <bold><named-content xmlns:xlink="http://www.w3.org/1999/xlink" content-type="dwc:institutional_code" xlink:type="simple">UMUTZ</named-content>-CnidG-17</bold>, Gorgonian cave at Koajiro, Misaki, Sagami Bay, 16 July 1897; <bold><named-content xmlns:xlink="http://www.w3.org/1999/xlink" content-type="dwc:institutional_code" xlink:type="simple">UMUTZ</named-content>-CnidG-23 (G-23a)</bold>, same data as <named-content xmlns:xlink="http://www.w3.org/1999/xlink" content-type="dwc:institutional_code" xlink:type="simple">UMUTZ</named-content>-CnidG-17; <bold><named-content xmlns:xlink="http://www.w3.org/1999/xlink" content-type="dwc:institutional_code" xlink:type="simple">UMUTZ</named-content>-CnidG-268 (G-37d)</bold>, Misaki, Sagami Bay, coll. K. Kinoshita, summer 1906; <bold><named-content xmlns:xlink="http://www.w3.org/1999/xlink" content-type="dwc:institutional_code" xlink:type="simple">UMUTZ</named-content>-CnidG-41</bold>, Awa Kominato, Boso Peninsula, Chiba Prefecture, coll. sp. no. 78, April 1885; <bold><named-content xmlns:xlink="http://www.w3.org/1999/xlink" content-type="dwc:institutional_code" xlink:type="simple">UMUTZ</named-content>-CnidG-271 (G-41b)</bold>, same data as <named-content xmlns:xlink="http://www.w3.org/1999/xlink" content-type="dwc:institutional_code" xlink:type="simple">UMUTZ</named-content>-CnidG-41; <bold><named-content xmlns:xlink="http://www.w3.org/1999/xlink" content-type="dwc:institutional_code" xlink:type="simple">UMUTZ</named-content>-CnidG-199</bold>, Sengenzuka-Aoyamadashi line, Sagami Bay, 100 hiro (143–151 m), coll. H. Matsumoto and H. Chiba, 20 July 1913; <bold><named-content xmlns:xlink="http://www.w3.org/1999/xlink" content-type="dwc:institutional_code" xlink:type="simple">RMNH</named-content> Coel. 41902 (<abbrev xmlns:xlink="http://www.w3.org/1999/xlink" content-type="institution" xlink:title="Asako K. Matsumoto collection, Planetary Exploration Research Center (PERC), Chiba Institute of Technology (Chitech), Japan" xlink:type="simple">AKM</abbrev> 223)</bold>, South of Mera-se bank, Sagami Bay, <named-content xmlns:xlink="http://www.w3.org/1999/xlink" content-type="dwc:verbatimCoordinates" xlink:type="simple">34°59.6'N, 139°41.1'E</named-content> - <named-content xmlns:xlink="http://www.w3.org/1999/xlink" content-type="dwc:verbatimCoordinates" xlink:type="simple">34°59.7'N, 139°41.1'E</named-content>, 81–78 m, <italic>R/V Shinyo-maru</italic>, St.1, coll. A.K. Matsumoto, 17 October 2003; <bold><abbrev xmlns:xlink="http://www.w3.org/1999/xlink" content-type="institution" xlink:title="Asako K. Matsumoto collection, Planetary Exploration Research Center (PERC), Chiba Institute of Technology (Chitech), Japan" xlink:type="simple">AKM</abbrev> 225</bold>, same data as <named-content xmlns:xlink="http://www.w3.org/1999/xlink" content-type="dwc:institutional_code" xlink:type="simple">RMNH</named-content> Coel.41902; <bold><abbrev xmlns:xlink="http://www.w3.org/1999/xlink" content-type="institution" xlink:title="Asako K. Matsumoto collection, Planetary Exploration Research Center (PERC), Chiba Institute of Technology (Chitech), Japan" xlink:type="simple">AKM</abbrev> 242</bold>, South of Mera-se Minami knoll, <named-content xmlns:xlink="http://www.w3.org/1999/xlink" content-type="dwc:verbatimCoordinates" xlink:type="simple">34°54.8'N, 139°39.7'E</named-content> - <named-content xmlns:xlink="http://www.w3.org/1999/xlink" content-type="dwc:verbatimCoordinates" xlink:type="simple">34°54.8'N, 139°39.9'E</named-content>, 348–312 m, <italic>R/V Shinyo-maru</italic>, coll. A.K. Matsumoto, 18 October 2003; <bold><abbrev xmlns:xlink="http://www.w3.org/1999/xlink" content-type="institution" xlink:title="Asako K. Matsumoto collection, Planetary Exploration Research Center (PERC), Chiba Institute of Technology (Chitech), Japan" xlink:type="simple">AKM</abbrev> 245</bold>, South of Mera-se bank, Sagami Bay, <named-content xmlns:xlink="http://www.w3.org/1999/xlink" content-type="dwc:verbatimCoordinates" xlink:type="simple">34°54N 139°39E</named-content>, 315-365m, <italic>R/V Shinyo-maru</italic>, coll. A.K. Matsumoto, 18 October 2003; <bold><abbrev xmlns:xlink="http://www.w3.org/1999/xlink" content-type="institution" xlink:title="Asako K. Matsumoto collection, Planetary Exploration Research Center (PERC), Chiba Institute of Technology (Chitech), Japan" xlink:type="simple">AKM</abbrev> 246</bold>, South of Mera-se Minami knoll, <named-content xmlns:xlink="http://www.w3.org/1999/xlink" content-type="dwc:verbatimCoordinates" xlink:type="simple">34°54.2'N, 139°39.9'E</named-content> - <named-content xmlns:xlink="http://www.w3.org/1999/xlink" content-type="dwc:verbatimCoordinates" xlink:type="simple">34°54.3'N, 139°39.3'E</named-content>, 348–312 m, <italic>R/V Shinyo-maru</italic>, coll. A.K. Matsumoto, 18 October 2003; <bold><abbrev xmlns:xlink="http://www.w3.org/1999/xlink" content-type="institution" xlink:title="Asako K. Matsumoto collection, Planetary Exploration Research Center (PERC), Chiba Institute of Technology (Chitech), Japan" xlink:type="simple">AKM</abbrev> 248</bold>, same data as AKM245; <bold><abbrev xmlns:xlink="http://www.w3.org/1999/xlink" content-type="institution" xlink:title="Asako K. Matsumoto collection, Planetary Exploration Research Center (PERC), Chiba Institute of Technology (Chitech), Japan" xlink:type="simple">AKM</abbrev> 253</bold>, Sagami Bay, <named-content xmlns:xlink="http://www.w3.org/1999/xlink" content-type="dwc:verbatimCoordinates" xlink:type="simple">33°26.3'N, 139°42.3'E</named-content> - <named-content xmlns:xlink="http://www.w3.org/1999/xlink" content-type="dwc:verbatimCoordinates" xlink:type="simple">33°26.5'N, 139°42.0'E</named-content>, 157–172 m, <italic>R/V Shinyo-maru</italic>, K-32, St. 18, coll. A.K. Matsumoto, 21 October 2003; <bold><abbrev xmlns:xlink="http://www.w3.org/1999/xlink" content-type="institution" xlink:title="Asako K. Matsumoto collection, Planetary Exploration Research Center (PERC), Chiba Institute of Technology (Chitech), Japan" xlink:type="simple">AKM</abbrev> 299</bold>, Sagami Sea, <named-content xmlns:xlink="http://www.w3.org/1999/xlink" content-type="dwc:verbatimCoordinates" xlink:type="simple">33°27'N, 139°42'E</named-content>, 200–211 m, <italic>R/V Shinyo-maru</italic>, coll. A.K. Matsumoto, 21 October 2003; <bold><named-content xmlns:xlink="http://www.w3.org/1999/xlink" content-type="dwc:institutional_code" xlink:type="simple">RMNH</named-content> Coel. 41903 (<abbrev xmlns:xlink="http://www.w3.org/1999/xlink" content-type="institution" xlink:title="Asako K. Matsumoto collection, Planetary Exploration Research Center (PERC), Chiba Institute of Technology (Chitech), Japan" xlink:type="simple">AKM</abbrev> 513)</bold>, Otsuki, Tosa, Kochi Prefecture, <named-content xmlns:xlink="http://www.w3.org/1999/xlink" content-type="dwc:verbatimCoordinates" xlink:type="simple">132°50.44'E 32°37.66'N</named-content>, - <named-content xmlns:xlink="http://www.w3.org/1999/xlink" content-type="dwc:verbatimCoordinates" xlink:type="simple">132°47.88'E 32°37.56'N</named-content>, 114 m, local fishermen’s boat, <italic>Kiryo-maru</italic>, st.1, coral net, coll. A.K. Matsumoto, 7 October 2004; <bold><abbrev xmlns:xlink="http://www.w3.org/1999/xlink" content-type="institution" xlink:title="Asako K. Matsumoto collection, Planetary Exploration Research Center (PERC), Chiba Institute of Technology (Chitech), Japan" xlink:type="simple">AKM</abbrev> 578</bold>, off Ohakozaki cape, Otsuchi, Iwate Prefecture, <named-content xmlns:xlink="http://www.w3.org/1999/xlink" content-type="dwc:verbatimCoordinates" xlink:type="simple">39°21.338N 142°00.721E</named-content>, 75 m, <italic>R/V Yayoi</italic>, St. 2.3.4, coll. A.K. Matsumoto, 22 February 2005; <bold><abbrev xmlns:xlink="http://www.w3.org/1999/xlink" content-type="institution" xlink:title="Asako K. Matsumoto collection, Planetary Exploration Research Center (PERC), Chiba Institute of Technology (Chitech), Japan" xlink:type="simple">AKM</abbrev> 595</bold>, entrance of Otsuchi Bay, Otsuchi, Iwate Prefecture, <named-content xmlns:xlink="http://www.w3.org/1999/xlink" content-type="dwc:verbatimCoordinates" xlink:type="simple">39°21.858N 141°59.972E</named-content>, 65.6 m, <italic>R/V Yayoi</italic>, St.1, coll. A.K. Matsumoto, 12 September 2005; <bold><named-content xmlns:xlink="http://www.w3.org/1999/xlink" content-type="dwc:institutional_code" xlink:type="simple">RMNH</named-content> Coel. 41904 (<abbrev xmlns:xlink="http://www.w3.org/1999/xlink" content-type="institution" xlink:title="Asako K. Matsumoto collection, Planetary Exploration Research Center (PERC), Chiba Institute of Technology (Chitech), Japan" xlink:type="simple">AKM</abbrev> 840b)</bold>, East of Jogashima Spur, <named-content xmlns:xlink="http://www.w3.org/1999/xlink" content-type="dwc:verbatimCoordinates" xlink:type="simple">35°03.52'N, 139°37.43'E</named-content> - <named-content xmlns:xlink="http://www.w3.org/1999/xlink" content-type="dwc:verbatimCoordinates" xlink:type="simple">35°04.17'N, 139°37.52'E</named-content>, 397–286 m, <italic>R/V Tansei-maru</italic>, KT07-31, st. 8, coll. A.K. Matsumoto, 25 November 2007; <bold><named-content xmlns:xlink="http://www.w3.org/1999/xlink" content-type="dwc:institutional_code" xlink:type="simple">RMNH</named-content> Coel. 41905 (<abbrev xmlns:xlink="http://www.w3.org/1999/xlink" content-type="institution" xlink:title="Asako K. Matsumoto collection, Planetary Exploration Research Center (PERC), Chiba Institute of Technology (Chitech), Japan" xlink:type="simple">AKM</abbrev> 886)</bold>, Hachijo Is., Izu Isls., <named-content xmlns:xlink="http://www.w3.org/1999/xlink" content-type="dwc:verbatimCoordinates" xlink:type="simple">33°20.9082'N, 139°41.1841'E</named-content> – <named-content xmlns:xlink="http://www.w3.org/1999/xlink" content-type="dwc:verbatimCoordinates" xlink:type="simple">33°21.0775'N, 139°40.4931'E</named-content>, 213–185 m, <italic>R/V Tansei-maru</italic>, KT07-31 (Kuramochi leg.), St.14 (L-7-200), Chain Bag Dredge, coll. A.K. Matsumoto, 26 November 2007; <bold><named-content xmlns:xlink="http://www.w3.org/1999/xlink" content-type="dwc:institutional_code" xlink:type="simple">RMNH</named-content> Coel. 41906 (<abbrev xmlns:xlink="http://www.w3.org/1999/xlink" content-type="institution" xlink:title="Asako K. Matsumoto collection, Planetary Exploration Research Center (PERC), Chiba Institute of Technology (Chitech), Japan" xlink:type="simple">AKM</abbrev> 928)</bold>, Hachijo Is., Izu Isls., <named-content xmlns:xlink="http://www.w3.org/1999/xlink" content-type="dwc:verbatimCoordinates" xlink:type="simple">33°22.5320'N, 139°40.492'E</named-content> – <named-content xmlns:xlink="http://www.w3.org/1999/xlink" content-type="dwc:verbatimCoordinates" xlink:type="simple">33°22.3111'N, 139°40.2511'E</named-content>, 202–145 m, <italic>R/V Tansei-maru</italic>, KT07-31, St.15 (L-7-100), Chain Bag Dredge, coll. A.K. Matsumoto, 26 November 2007; <bold><named-content xmlns:xlink="http://www.w3.org/1999/xlink" content-type="dwc:institutional_code" xlink:type="simple">RMNH</named-content> Coel. 41907 (<abbrev xmlns:xlink="http://www.w3.org/1999/xlink" content-type="institution" xlink:title="Asako K. Matsumoto collection, Planetary Exploration Research Center (PERC), Chiba Institute of Technology (Chitech), Japan" xlink:type="simple">AKM</abbrev> 949)</bold>, Toshima Is., Izu Isls., <named-content xmlns:xlink="http://www.w3.org/1999/xlink" content-type="dwc:verbatimCoordinates" xlink:type="simple">34°33.1102'N, 139°17.4102'E</named-content> – <named-content xmlns:xlink="http://www.w3.org/1999/xlink" content-type="dwc:verbatimCoordinates" xlink:type="simple">34°33.6524'N, 139°17.6725'E</named-content>, 143 m, <italic>R/V Tansei-maru</italic>, KT07-31, Kuramochi leg., St.22 (L-3-100), Chain Bag Dredge, coll. A.K. Matsumoto, 27 November 2007; <bold><named-content xmlns:xlink="http://www.w3.org/1999/xlink" content-type="dwc:institutional_code" xlink:type="simple">RMNH</named-content> Coel. 41908 (<abbrev xmlns:xlink="http://www.w3.org/1999/xlink" content-type="institution" xlink:title="Asako K. Matsumoto collection, Planetary Exploration Research Center (PERC), Chiba Institute of Technology (Chitech), Japan" xlink:type="simple">AKM</abbrev> 1175)</bold>, off Kerama Is. Okinawa Prefecture, East China Sea, <named-content xmlns:xlink="http://www.w3.org/1999/xlink" content-type="dwc:verbatimCoordinates" xlink:type="simple">127°27.70'E – 127°27.95'E</named-content>, <named-content xmlns:xlink="http://www.w3.org/1999/xlink" content-type="dwc:verbatimCoordinates" xlink:type="simple">26°04.59'N, – 26°04.56'N</named-content>, 160–153 m, <italic>R/V Tansei-maru</italic>, KT08-33 cruise, St. KR-<!--PageBreak-->07, Chain Bag Dredge, coll. A.K. Matsumoto, 16 December 2008; <bold><named-content xmlns:xlink="http://www.w3.org/1999/xlink" content-type="dwc:institutional_code" xlink:type="simple">RMNH</named-content> Coel. 41909 (<abbrev xmlns:xlink="http://www.w3.org/1999/xlink" content-type="institution" xlink:title="Asako K. Matsumoto collection, Planetary Exploration Research Center (PERC), Chiba Institute of Technology (Chitech), Japan" xlink:type="simple">AKM</abbrev> 1176)</bold>, same data as <abbrev xmlns:xlink="http://www.w3.org/1999/xlink" content-type="institution" xlink:title="Asako K. Matsumoto collection, Planetary Exploration Research Center (PERC), Chiba Institute of Technology (Chitech), Japan" xlink:type="simple">AKM</abbrev> 1175; <bold><named-content xmlns:xlink="http://www.w3.org/1999/xlink" content-type="dwc:institutional_code" xlink:type="simple">RMNH</named-content> Coel. 41910 (<abbrev xmlns:xlink="http://www.w3.org/1999/xlink" content-type="institution" xlink:title="Asako K. Matsumoto collection, Planetary Exploration Research Center (PERC), Chiba Institute of Technology (Chitech), Japan" xlink:type="simple">AKM</abbrev> 1320)</bold>, off Kerama Islands. Okinawa Prefecture, East China Sea, <named-content xmlns:xlink="http://www.w3.org/1999/xlink" content-type="dwc:verbatimCoordinates" xlink:type="simple">26°00'N, 127°12'E</named-content>, 100–97 m, <italic>R/V Tanisei-maru</italic>, KT08-33, st. KR-3, coll. A.K. Matsumoto, 18 December 2008; <bold><named-content xmlns:xlink="http://www.w3.org/1999/xlink" content-type="dwc:institutional_code" xlink:type="simple">RMNH</named-content> Coel. 41911 (<abbrev xmlns:xlink="http://www.w3.org/1999/xlink" content-type="institution" xlink:title="Asako K. Matsumoto collection, Planetary Exploration Research Center (PERC), Chiba Institute of Technology (Chitech), Japan" xlink:type="simple">AKM</abbrev> 1321)</bold>, same data as <abbrev xmlns:xlink="http://www.w3.org/1999/xlink" content-type="institution" xlink:title="Asako K. Matsumoto collection, Planetary Exploration Research Center (PERC), Chiba Institute of Technology (Chitech), Japan" xlink:type="simple">AKM</abbrev> 1320; <bold><abbrev xmlns:xlink="http://www.w3.org/1999/xlink" content-type="institution" xlink:title="Asako K. Matsumoto collection, Planetary Exploration Research Center (PERC), Chiba Institute of Technology (Chitech), Japan" xlink:type="simple">AKM</abbrev> 1519</bold>, off Funakoshi Bay, Iwate Prefecture, 101 m, <italic>R/V Yayoi</italic>, St. 2-5, CO N, coll. A.K. Matsumoto, 26 April 2010; <bold><abbrev xmlns:xlink="http://www.w3.org/1999/xlink" content-type="institution" xlink:title="Asako K. Matsumoto collection, Planetary Exploration Research Center (PERC), Chiba Institute of Technology (Chitech), Japan" xlink:type="simple">AKM</abbrev> 1525</bold>, off Oshima Is. Entrance of Otsuchi Bay and Funakoshi Bay, Iwate Prefecture, <named-content xmlns:xlink="http://www.w3.org/1999/xlink" content-type="dwc:verbatimCoordinates" xlink:type="simple">39°22.085'N, 142°01.152'E</named-content>, 97 m, by <italic>R/V Yayoi</italic>, 1 m biological dredge. coll. A.K. Matsumoto, 26 April 2010; <bold><abbrev xmlns:xlink="http://www.w3.org/1999/xlink" content-type="institution" xlink:title="Asako K. Matsumoto collection, Planetary Exploration Research Center (PERC), Chiba Institute of Technology (Chitech), Japan" xlink:type="simple">AKM</abbrev> 1545</bold>, off Ohako-zaki Cape, Otsuchi, Iwate Prefecture, 86.5 m, <italic>R/V Yayoi</italic>, st. 2-2, coll. A.K. Matsumoto, 27 April 2010; <bold><named-content xmlns:xlink="http://www.w3.org/1999/xlink" content-type="dwc:institutional_code" xlink:type="simple">RMNH</named-content> Coel. 41912</bold> (<bold><abbrev xmlns:xlink="http://www.w3.org/1999/xlink" content-type="institution" xlink:title="Asako K. Matsumoto collection, Planetary Exploration Research Center (PERC), Chiba Institute of Technology (Chitech), Japan" xlink:type="simple">AKM</abbrev> 1602</bold>), South East off Taito-saki, Boso Peninsula, <named-content xmlns:xlink="http://www.w3.org/1999/xlink" content-type="dwc:verbatimCoordinates" xlink:type="simple">35°09.31'N, 140°48.57'E</named-content> – <named-content xmlns:xlink="http://www.w3.org/1999/xlink" content-type="dwc:verbatimCoordinates" xlink:type="simple">35°09.60'N, 140°49.40'E</named-content>, 311–325 m, <italic>R/V Tansei-maru</italic>, KT95-05, st. TB14, coll. S. Ohta, 26 April 1995; <bold><named-content xmlns:xlink="http://www.w3.org/1999/xlink" content-type="dwc:institutional_code" xlink:type="simple">RMNH</named-content> Coel. 41913 (<abbrev xmlns:xlink="http://www.w3.org/1999/xlink" content-type="institution" xlink:title="Asako K. Matsumoto collection, Planetary Exploration Research Center (PERC), Chiba Institute of Technology (Chitech), Japan" xlink:type="simple">AKM</abbrev> 1603)</bold>, Okinoyama Basin, Sagami Bay, 86–88 m, <italic>R/V Tansei-maru</italic>, KT87-19, st. OKI, 1 m <named-content xmlns:xlink="http://www.w3.org/1999/xlink" content-type="dwc:institutional_code" xlink:type="simple">ORI</named-content> biological dredge, coll. S. Ohta, 10 December 1987.</p></tp:treatment-sec><tp:treatment-sec sec-type="Re-description"><title>Re-description.</title><p>Colony bushy with anastomoses; end branches flattened (Fig. <xref ref-type="fig" rid="F14">14a</xref>). Points with slightly bent spindles up to 0.20 mm long, distal end with spines (Fig. <xref ref-type="fig" rid="F15">15a</xref>). Collaret with bent spindles up to 0.25 mm long, middle part with more tubercles (Fig. <xref ref-type="fig" rid="F15">15b</xref>). Tentacles with platelets, the larger ones crescent-shaped with irregular projections (Fig. <xref ref-type="fig" rid="F15">15c</xref>). These platelets are up to 0.17 mm long. Pharynx with straight spiny rods, up to 0.05 mm long (Fig. <xref ref-type="fig" rid="F15">15d</xref>). Coenenchyme with predominantly spindles, 0.10-0.18 mm long (Fig. <xref ref-type="fig" rid="F16">16b</xref>), with simple or complex tubercles. A few capstans and unilaterally spinose spindles also present (Fig. <xref ref-type="fig" rid="F13">13f</xref>). Calyces with thorn clubs, 0.10-0.12 mm long (Fig. <xref ref-type="fig" rid="F16">16a</xref>).</p><fig id="F14" position="float" orientation="portrait"><label>Figure 14.</label><caption><p><italic><tp:taxon-name><tp:taxon-name-part taxon-name-part-type="genus">Melithaea</tp:taxon-name-part> <tp:taxon-name-part taxon-name-part-type="species">corymbosa</tp:taxon-name-part></tp:taxon-name></italic>, <bold>a</bold> <named-content xmlns:xlink="http://www.w3.org/1999/xlink" content-type="dwc:institutional_code" xlink:type="simple">ZMB</named-content> 5814, syntype <bold>b</bold> <named-content xmlns:xlink="http://www.w3.org/1999/xlink" content-type="dwc:institutional_code" xlink:type="simple">ZMUC</named-content> ANT-000587 <bold>c</bold> <named-content xmlns:xlink="http://www.w3.org/1999/xlink" content-type="dwc:institutional_code" xlink:type="simple">RMNH</named-content> Coel. 41903 <bold>d</bold> <named-content xmlns:xlink="http://www.w3.org/1999/xlink" content-type="dwc:institutional_code" xlink:type="simple">RMNH</named-content> Coel. 41908 <bold>e</bold> <named-content xmlns:xlink="http://www.w3.org/1999/xlink" content-type="dwc:institutional_code" xlink:type="simple">RMNH</named-content> Coel. 41911. Scale bars 1 cm.</p></caption><graphic xmlns:xlink="http://www.w3.org/1999/xlink" xlink:href="zookeys-522-001-g014.jpg" position="float" orientation="portrait" xlink:type="simple" id="oo_57475.jpg"/></fig><fig id="F15" position="float" orientation="portrait"><label>Figure 15.</label><caption><p>Sclerites of <italic><tp:taxon-name><tp:taxon-name-part taxon-name-part-type="genus">Melithaea</tp:taxon-name-part> <tp:taxon-name-part taxon-name-part-type="species">corymbosa</tp:taxon-name-part></tp:taxon-name></italic>, ZMB5814 syntype; <bold>a</bold> point spindles <bold>b</bold> collaret spindles <bold>c</bold> tentacle sclerites <bold>d</bold> pharynx rod <bold>e</bold> axis rod <bold>f</bold> unilaterally spinose spindles of coenenchyme.</p></caption><graphic xmlns:xlink="http://www.w3.org/1999/xlink" xlink:href="zookeys-522-001-g015.jpg" position="float" orientation="portrait" xlink:type="simple" id="oo_57476.jpg"/></fig><fig id="F16" position="float" orientation="portrait"><label>Figure 16.</label><caption><p>Sclerites of <italic><tp:taxon-name><tp:taxon-name-part taxon-name-part-type="genus">Melithaea</tp:taxon-name-part> <tp:taxon-name-part taxon-name-part-type="species">corymbosa</tp:taxon-name-part></tp:taxon-name></italic>, ZMB5814 syntype; <bold>a</bold> clubs of calyces <bold>b</bold> spindles of coenenchyme.</p></caption><graphic xmlns:xlink="http://www.w3.org/1999/xlink" xlink:href="zookeys-522-001-g016.jpg" position="float" orientation="portrait" xlink:type="simple" id="oo_57477.jpg"/></fig></tp:treatment-sec><tp:treatment-sec sec-type="Color"><title>Color.</title><p>Colony red with yellow tentacles; tentacle and pharynx sclerites colorless, all others pink.</p></tp:treatment-sec><tp:treatment-sec sec-type="Variation"><title>Variation.</title><p><named-content xmlns:xlink="http://www.w3.org/1999/xlink" content-type="dwc:institutional_code" xlink:type="simple">ZMUC</named-content> ANT-000587 (Fig. <xref ref-type="fig" rid="F14">14b</xref>) has a different colony shape than the syntype but the same locality, color and sclerites (Figs <xref ref-type="fig" rid="F17">17</xref>, <xref ref-type="fig" rid="F18">18</xref>). The species shows much color variation, <named-content xmlns:xlink="http://www.w3.org/1999/xlink" content-type="dwc:institutional_code" xlink:type="simple">RMNH</named-content> Coel. 41902 has colorless and pink coenenchymal sclerites and yellow polyp ones. <named-content xmlns:xlink="http://www.w3.org/1999/xlink" content-type="dwc:institutional_code" xlink:type="simple">RMNH</named-content> Coel. 41907 has orange coenenchymal sclerites and pink polyp ones. <named-content xmlns:xlink="http://www.w3.org/1999/xlink" content-type="dwc:institutional_code" xlink:type="simple">ZMUC</named-content> ANT-000654 has colorless and pink coenenchymal sclerites, orange collaret and point sclerites and yellow tentacle ones; <named-content xmlns:xlink="http://www.w3.org/1999/xlink" content-type="dwc:institutional_code" xlink:type="simple">RMNH</named-content> Coel. 41904 and <named-content xmlns:xlink="http://www.w3.org/1999/xlink" content-type="dwc:institutional_code" xlink:type="simple">RMNH</named-content> Coel. 41905 show orange coenenchymal sclerites and colorless polyp ones; <named-content xmlns:xlink="http://www.w3.org/1999/xlink" content-type="dwc:institutional_code" xlink:type="simple">ZMUC</named-content> ANT-000646 has a mixture of yellow and orange sclerites in both coenenchyme and polyps; <named-content xmlns:xlink="http://www.w3.org/1999/xlink" content-type="dwc:institutional_code" xlink:type="simple">RMNH</named-content> Coel. 41906 is yellow with yellow sclerites. <named-content xmlns:xlink="http://www.w3.org/1999/xlink" content-type="dwc:institutional_code" xlink:type="simple">RMNH</named-content> Coel. 41912 has an unique color pattern in <italic><tp:taxon-name><tp:taxon-name-part taxon-name-part-type="genus">Melithaea</tp:taxon-name-part> <tp:taxon-name-part taxon-name-part-type="species">corymbosa</tp:taxon-name-part></tp:taxon-name></italic>, red colony with white axis. Its sclerites are also slightly different, the polyp sclerites are less tuberculate, clubs of calyces are smaller, longer ones being very scarce, and the unilaterally spinose spindles are less developed (Fig. <xref ref-type="fig" rid="F19">19</xref>). This is probably due to the preservation in formalin. <named-content xmlns:xlink="http://www.w3.org/1999/xlink" content-type="dwc:institutional_code" xlink:type="simple">RMNH</named-content> Coel. 41913 has extremely well developed unilaterally spinose spindles (Fig. <xref ref-type="fig" rid="F20">20</xref>).</p><fig id="F17" position="float" orientation="portrait"><label>Figure 17.</label><caption><p>Sclerites of <italic><tp:taxon-name><tp:taxon-name-part taxon-name-part-type="genus">Melithaea</tp:taxon-name-part> <tp:taxon-name-part taxon-name-part-type="species">corymbosa</tp:taxon-name-part></tp:taxon-name></italic>, <named-content xmlns:xlink="http://www.w3.org/1999/xlink" content-type="dwc:institutional_code" xlink:type="simple">ZMUC</named-content> ANT-000587; <bold>a</bold> point spindles <bold>b</bold> collaret spindles <bold>c</bold> tentacle sclerites.</p></caption><graphic xmlns:xlink="http://www.w3.org/1999/xlink" xlink:href="zookeys-522-001-g017.jpg" position="float" orientation="portrait" xlink:type="simple" id="oo_57478.jpg"/></fig><fig id="F18" position="float" orientation="portrait"><label>Figure 18.</label><caption><p>Sclerites of <italic><tp:taxon-name><tp:taxon-name-part taxon-name-part-type="genus">Melithaea</tp:taxon-name-part> <tp:taxon-name-part taxon-name-part-type="species">corymbosa</tp:taxon-name-part></tp:taxon-name></italic>, <named-content xmlns:xlink="http://www.w3.org/1999/xlink" content-type="dwc:institutional_code" xlink:type="simple">ZMUC</named-content> ANT-000587; <bold>a</bold> clubs of calyces <bold>b</bold> spindles of coenenchyme.</p></caption><graphic xmlns:xlink="http://www.w3.org/1999/xlink" xlink:href="zookeys-522-001-g018.jpg" position="float" orientation="portrait" xlink:type="simple" id="oo_57479.jpg"/></fig><fig id="F19" position="float" orientation="portrait"><label>Figure 19.</label><caption><p>Sclerites of <italic><tp:taxon-name><tp:taxon-name-part taxon-name-part-type="genus">Melithaea</tp:taxon-name-part> <tp:taxon-name-part taxon-name-part-type="species">corymbosa</tp:taxon-name-part></tp:taxon-name></italic>, <named-content xmlns:xlink="http://www.w3.org/1999/xlink" content-type="dwc:institutional_code" xlink:type="simple">RMNH</named-content> Coel. 41912; <bold>a</bold> tentacle rods <bold>b</bold> point spindles <bold>c</bold> collaret spindles <bold>d</bold> pharynx rods <bold>e</bold> unilaterally spinose spindles of coenenchyme <bold>f</bold> clubs <bold>g</bold> spindles of coenenchyme.</p></caption><graphic xmlns:xlink="http://www.w3.org/1999/xlink" xlink:href="zookeys-522-001-g019.jpg" position="float" orientation="portrait" xlink:type="simple" id="oo_57480.jpg"/></fig><fig id="F20" position="float" orientation="portrait"><label>Figure 20.</label><caption><p>Sclerites of <italic><tp:taxon-name><tp:taxon-name-part taxon-name-part-type="genus">Melithaea</tp:taxon-name-part> <tp:taxon-name-part taxon-name-part-type="species">corymbosa</tp:taxon-name-part></tp:taxon-name></italic>, <named-content xmlns:xlink="http://www.w3.org/1999/xlink" content-type="dwc:institutional_code" xlink:type="simple">RMNH</named-content> Coel. 41913; <bold>a</bold> point spindles <bold>b</bold> collaret spindles <bold>c</bold> tentacle sclerites <bold>d</bold> unilaterally spinose spindles of coenenchyme <bold>e</bold> spindles of coenenchyme.</p></caption><graphic xmlns:xlink="http://www.w3.org/1999/xlink" xlink:href="zookeys-522-001-g020.jpg" position="float" orientation="portrait" xlink:type="simple" id="oo_57481.jpg"/></fig><!--PageBreak--><!--PageBreak--><!--PageBreak--><!--PageBreak--><!--PageBreak--><!--PageBreak--><!--PageBreak--></tp:treatment-sec><tp:treatment-sec sec-type="Distribution"><title>Distribution.</title><p>Pacific coast of Japan; Sagami Bay; Izu Isls.; Boso Peninsula (Chiba Prefecture); Otsuchi (Sanriku, Iwate Prefecture); Otsuki (Tosa, Kochi Prefecture); and East China Sea; off Nagasaki; off Kerama Is.(Fig. <xref ref-type="fig" rid="F27">27</xref>).</p></tp:treatment-sec><tp:treatment-sec sec-type="Remarks"><title>Remarks.</title><p>The other syntype is in Hamburg, <named-content xmlns:xlink="http://www.w3.org/1999/xlink" content-type="dwc:institutional_code" xlink:type="simple">ZMH</named-content> C3299.</p><!--PageBreak--><p>We included a number of specimens in <italic><tp:taxon-name><tp:taxon-name-part taxon-name-part-type="genus">Melithaea</tp:taxon-name-part> <tp:taxon-name-part taxon-name-part-type="species">corymbosa</tp:taxon-name-part></tp:taxon-name></italic>, which show differences from the description above. Because of the limited material and rather small differences we refrain from describing them as new species. The specimens differ as follows: <named-content xmlns:xlink="http://www.w3.org/1999/xlink" content-type="dwc:institutional_code" xlink:type="simple">RMNH</named-content> Coel. 41903 has a red colony color with white polyps (Fig. <xref ref-type="fig" rid="F14">14c</xref>), all coenenchymal sclerites are colorless, the axis sclerites are pink. It differs from <italic><tp:taxon-name><tp:taxon-name-part taxon-name-part-type="genus">Melithaea</tp:taxon-name-part> <tp:taxon-name-part taxon-name-part-type="species">corymbosa</tp:taxon-name-part></tp:taxon-name></italic> in having more capstans and derivatives of capstans (Figs <xref ref-type="fig" rid="F21">21</xref>, <xref ref-type="fig" rid="F22">22</xref>). <named-content xmlns:xlink="http://www.w3.org/1999/xlink" content-type="dwc:institutional_code" xlink:type="simple">RMNH</named-content> Coel. 41908 (Fig. <xref ref-type="fig" rid="F14">14d</xref>) and <named-content xmlns:xlink="http://www.w3.org/1999/xlink" content-type="dwc:institutional_code" xlink:type="simple">RMNH</named-content> Coel. 41909 are white colonies with colorless sclerites. They differ from <italic><tp:taxon-name><tp:taxon-name-part taxon-name-part-type="genus">Melithaea</tp:taxon-name-part> <tp:taxon-name-part taxon-name-part-type="species">corymbosa</tp:taxon-name-part></tp:taxon-name></italic> in having many small clubs with rounded heads (Figs <xref ref-type="fig" rid="F23">23</xref>, <xref ref-type="fig" rid="F24">24</xref>). <named-content xmlns:xlink="http://www.w3.org/1999/xlink" content-type="dwc:institutional_code" xlink:type="simple">RMNH</named-content> Coel. 41910 and <!--PageBreak--><!--PageBreak--><!--PageBreak--><!--PageBreak--><!--PageBreak--><named-content xmlns:xlink="http://www.w3.org/1999/xlink" content-type="dwc:institutional_code" xlink:type="simple">RMNH</named-content> Coel. 41911 (Fig. <xref ref-type="fig" rid="F14">14e</xref>) have more unilaterally spinose spindles than normal for <italic><tp:taxon-name><tp:taxon-name-part taxon-name-part-type="genus">Melithaea</tp:taxon-name-part> <tp:taxon-name-part taxon-name-part-type="species">corymbosa</tp:taxon-name-part></tp:taxon-name></italic> (Figs <xref ref-type="fig" rid="F25">25</xref>, <xref ref-type="fig" rid="F26">26</xref>). Both colonies come from the same locality but have different color patterns. <named-content xmlns:xlink="http://www.w3.org/1999/xlink" content-type="dwc:institutional_code" xlink:type="simple">RMNH</named-content> Coel. 41910 is orange with white calyces and polyps; sclerites of polyps and calyces colorless, others orange; <named-content xmlns:xlink="http://www.w3.org/1999/xlink" content-type="dwc:institutional_code" xlink:type="simple">RMNH</named-content> Coel. 41911 is red with orange sclerites. <named-content xmlns:xlink="http://www.w3.org/1999/xlink" content-type="dwc:institutional_code" xlink:type="simple">ZMUC</named-content> ANT-000646 has an orange colony with white polyps, sclerites yellow with colorless polyp sclerites. It differs from <italic><tp:taxon-name><tp:taxon-name-part taxon-name-part-type="genus">Melithaea</tp:taxon-name-part> <tp:taxon-name-part taxon-name-part-type="species">corymbosa</tp:taxon-name-part></tp:taxon-name></italic> in having more capstans and derivatives of capstans. In this respect it resembles <named-content xmlns:xlink="http://www.w3.org/1999/xlink" content-type="dwc:institutional_code" xlink:type="simple">RMNH</named-content> Coel. 41903, from which it differs in having overall more tuberculate sclerites.</p><fig id="F21" position="float" orientation="portrait"><label>Figure 21.</label><caption><p>Sclerites of <italic><tp:taxon-name><tp:taxon-name-part taxon-name-part-type="genus">Melithaea</tp:taxon-name-part> <tp:taxon-name-part taxon-name-part-type="species">corymbosa</tp:taxon-name-part></tp:taxon-name></italic>, <named-content xmlns:xlink="http://www.w3.org/1999/xlink" content-type="dwc:institutional_code" xlink:type="simple">RMNH</named-content> Coel. 41903; <bold>a</bold> point spindles <bold>b</bold> collaret spindles <bold>c</bold> tentacle sclerites <bold>d</bold> pharynx rods <bold>e</bold> clubs.</p></caption><graphic xmlns:xlink="http://www.w3.org/1999/xlink" xlink:href="zookeys-522-001-g021.jpg" position="float" orientation="portrait" xlink:type="simple" id="oo_57482.jpg"/></fig><fig id="F22" position="float" orientation="portrait"><label>Figure 22.</label><caption><p>Sclerites of <italic><tp:taxon-name><tp:taxon-name-part taxon-name-part-type="genus">Melithaea</tp:taxon-name-part> <tp:taxon-name-part taxon-name-part-type="species">corymbosa</tp:taxon-name-part></tp:taxon-name></italic>, <named-content xmlns:xlink="http://www.w3.org/1999/xlink" content-type="dwc:institutional_code" xlink:type="simple">RMNH</named-content> Coel. 41903; <bold>a</bold> capstans, derivatives of capstans, and unilaterally spinose spindles of coenenchyme <bold>b</bold> spindles of coenenchyme.</p></caption><graphic xmlns:xlink="http://www.w3.org/1999/xlink" xlink:href="zookeys-522-001-g022.jpg" position="float" orientation="portrait" xlink:type="simple" id="oo_57483.jpg"/></fig><fig id="F23" position="float" orientation="portrait"><label>Figure 23.</label><caption><p>Sclerites of <italic><tp:taxon-name><tp:taxon-name-part taxon-name-part-type="genus">Melithaea</tp:taxon-name-part> <tp:taxon-name-part taxon-name-part-type="species">corymbosa</tp:taxon-name-part></tp:taxon-name></italic>, <named-content xmlns:xlink="http://www.w3.org/1999/xlink" content-type="dwc:institutional_code" xlink:type="simple">RMNH</named-content> Coel. 41908; <bold>a</bold> point spindles <bold>b</bold> collaret spindles <bold>c</bold> tentacle sclerites <bold>d</bold> pharynx rods <bold>e</bold> axis rods <bold>f</bold> clubs <bold>g</bold> unilaterally spinose spheroids <bold>h</bold> capstan.</p></caption><graphic xmlns:xlink="http://www.w3.org/1999/xlink" xlink:href="zookeys-522-001-g023.jpg" position="float" orientation="portrait" xlink:type="simple" id="oo_57484.jpg"/></fig><fig id="F24" position="float" orientation="portrait"><label>Figure 24.</label><caption><p>Sclerites of <italic><tp:taxon-name><tp:taxon-name-part taxon-name-part-type="genus">Melithaea</tp:taxon-name-part> <tp:taxon-name-part taxon-name-part-type="species">corymbosa</tp:taxon-name-part></tp:taxon-name></italic>, <named-content xmlns:xlink="http://www.w3.org/1999/xlink" content-type="dwc:institutional_code" xlink:type="simple">RMNH</named-content> Coel. 41908; <bold>a</bold> spindles of coenenchyme <bold>b</bold> unilaterally spinose spindles of coenenchyme.</p></caption><graphic xmlns:xlink="http://www.w3.org/1999/xlink" xlink:href="zookeys-522-001-g024.jpg" position="float" orientation="portrait" xlink:type="simple" id="oo_57485.jpg"/></fig><fig id="F25" position="float" orientation="portrait"><label>Figure 25.</label><caption><p>Sclerites of <italic><tp:taxon-name><tp:taxon-name-part taxon-name-part-type="genus">Melithaea</tp:taxon-name-part> <tp:taxon-name-part taxon-name-part-type="species">corymbosa</tp:taxon-name-part></tp:taxon-name></italic>, <named-content xmlns:xlink="http://www.w3.org/1999/xlink" content-type="dwc:institutional_code" xlink:type="simple">RMNH</named-content> Coel. 41911; <bold>a</bold> point spindles <bold>b</bold> collaret spindles <bold>c</bold> tentacle sclerites <bold>d</bold> pharynx rods <bold>e</bold> clubs.</p></caption><graphic xmlns:xlink="http://www.w3.org/1999/xlink" xlink:href="zookeys-522-001-g025.jpg" position="float" orientation="portrait" xlink:type="simple" id="oo_57486.jpg"/></fig><fig id="F26" position="float" orientation="portrait"><label>Figure 26.</label><caption><p>Sclerites of <italic><tp:taxon-name><tp:taxon-name-part taxon-name-part-type="genus">Melithaea</tp:taxon-name-part> <tp:taxon-name-part taxon-name-part-type="species">corymbosa</tp:taxon-name-part></tp:taxon-name></italic>, <named-content xmlns:xlink="http://www.w3.org/1999/xlink" content-type="dwc:institutional_code" xlink:type="simple">RMNH</named-content> Coel. 41911; <bold>a</bold> unilaterally spinose spindles of coenenchyme <bold>b</bold> spindles of coenenchyme.</p></caption><graphic xmlns:xlink="http://www.w3.org/1999/xlink" xlink:href="zookeys-522-001-g026.jpg" position="float" orientation="portrait" xlink:type="simple" id="oo_57487.jpg"/></fig><fig id="F27" position="float" orientation="portrait"><label>Figure 27.</label><caption><p>Distribution of <italic><tp:taxon-name><tp:taxon-name-part taxon-name-part-type="genus">Melithaea</tp:taxon-name-part> <tp:taxon-name-part taxon-name-part-type="species">corymbosa</tp:taxon-name-part></tp:taxon-name></italic> (*), problematic specimens (●).</p></caption><graphic xmlns:xlink="http://www.w3.org/1999/xlink" xlink:href="zookeys-522-001-g027.jpg" position="float" orientation="portrait" xlink:type="simple" id="oo_57488.jpg"/></fig><!--PageBreak--></tp:treatment-sec><tp:treatment-sec><!--Section generated to contain objects referenced in tp:taxon-treatment.--><fig id="F13" position="float" orientation="portrait"><label>Figure 13.</label><caption><p>Sclerites of <italic><tp:taxon-name><tp:taxon-name-part taxon-name-part-type="genus">Melithaea</tp:taxon-name-part> <tp:taxon-name-part taxon-name-part-type="species">boninensis</tp:taxon-name-part></tp:taxon-name></italic> sp. n., <named-content xmlns:xlink="http://www.w3.org/1999/xlink" content-type="dwc:institutional_code" xlink:type="simple">UMUTZ</named-content>-CnidG-205; <bold>a</bold> unilaterally foliate spindles of coenenchyme <bold>b</bold> spindles of coenenchyme.</p></caption><graphic xmlns:xlink="http://www.w3.org/1999/xlink" xlink:href="zookeys-522-001-g013.jpg" position="float" orientation="portrait" xlink:type="simple" id="oo_57474.jpg"/></fig></tp:treatment-sec><ref-list><ref id="B14"><mixed-citation xmlns:xlink="http://www.w3.org/1999/xlink" xlink:type="simple"><person-group><name name-style="western"><surname>Kükenthal</surname><given-names>W</given-names></name></person-group> (<year>1908</year>) <article-title>Die Gorgonidenfamilie der <tp:taxon-name><tp:taxon-name-part taxon-name-part-type="family">Melitodidae</tp:taxon-name-part></tp:taxon-name> Verr. (5. Mitteilung.).</article-title> <source>Zoologischer Anzeiger</source> <volume>33</volume>(<issue>7/8</issue>): <fpage>189</fpage>–<lpage>201</lpage>. </mixed-citation></ref><ref id="B15"><mixed-citation xmlns:xlink="http://www.w3.org/1999/xlink" xlink:type="simple"><person-group><name name-style="western"><surname>Kükenthal</surname><given-names>W</given-names></name></person-group> (<year>1909</year>) <article-title>Japanische Gorgoniden. 2. Teil: Die Familien der Plexauriden, Chrysogorgiiden und Melitodiden.</article-title> In: <person-group><name name-style="western"><surname>Doflein</surname><given-names>F</given-names></name></person-group> (<role>Ed.</role>) <source>Beitrage zur Naturgeschichte Ostasiens. Abhandlungen der Math.- Physik Klasse der Königl. Bayer</source>. <publisher-name>Akademie der Wissenschaften</publisher-name>, <supplement>Supplment</supplement> <volume>Band 1</volume>(<issue>5</issue>): <fpage>1</fpage>–<lpage>78</lpage>. </mixed-citation></ref><ref id="B16"><mixed-citation xmlns:xlink="http://www.w3.org/1999/xlink" xlink:type="simple"><person-group><name name-style="western"><surname>Kükenthal</surname><given-names>W</given-names></name></person-group> (<year>1919</year>) <article-title><tp:taxon-name><tp:taxon-name-part taxon-name-part-type="suborder">Gorgonaria</tp:taxon-name-part></tp:taxon-name>.</article-title> <source>Wissenschaftliche Ergebnisse der Deutschen Tiefsee- Expedition auf dem Dampfer “Valdivia”, 1898–1899</source> <volume>13</volume>(<issue>2</issue>): <fpage>1</fpage>–<lpage>946</lpage>. </mixed-citation></ref><ref id="B17"><mixed-citation xmlns:xlink="http://www.w3.org/1999/xlink" xlink:type="simple"><person-group><name name-style="western"><surname>Kükenthal</surname><given-names>W</given-names></name></person-group> (<year>1924</year>) <source><tp:taxon-name><tp:taxon-name-part taxon-name-part-type="suborder">Gorgonaria</tp:taxon-name-part></tp:taxon-name>. Das Tierreich 47.</source> <publisher-name>Walter de Gruyter &amp; Co.</publisher-name>, <publisher-loc>Berlin and Leipzig</publisher-loc>, <size units="page">478 pp</size>. </mixed-citation></ref><ref id="B2"><mixed-citation xmlns:xlink="http://www.w3.org/1999/xlink" xlink:type="simple"><person-group><name name-style="western"><surname>Aurivillius</surname><given-names>M</given-names></name></person-group> (<year>1931</year>) <article-title>The Gorgonarians from Dr. Sixten Bock’s expedition to Japan and Bonin Islands 1914.</article-title> <source>Kungliga Svenska Vetens- kapsakademien Handlingar</source> (<volume-series>3</volume-series>) <volume>9</volume>(<issue>4</issue>): <fpage>1</fpage>–<lpage>337</lpage>. </mixed-citation></ref><ref id="B11"><mixed-citation xmlns:xlink="http://www.w3.org/1999/xlink" xlink:type="simple"><person-group><name name-style="western"><surname>Hickson</surname><given-names>SJ</given-names></name></person-group> (<year>1937</year>) <article-title>The family <tp:taxon-name><tp:taxon-name-part taxon-name-part-type="family">Melitodidae</tp:taxon-name-part></tp:taxon-name>.</article-title> <source>Transansactions of the Zoological Society of London</source> <volume>23</volume>(<issue>3</issue>): <fpage>73</fpage>–<lpage>212</lpage>. doi: <ext-link xlink:type="simple" ext-link-type="doi" xlink:href="10.1111/j.1096-3642.1937.tb00362.x">10.1111/j.1096-3642.1937.tb00362.x</ext-link> </mixed-citation></ref></ref-list></tp:taxon-treatment>
