# Supplementary material for: Melithaeidae of Japan (Octocorallia, Alcyonacea) re-examined with descriptions of 11 new species
Source: Zookeys. 2015 Sep 23;(522):1–127. doi: 10.3897/zookeys.522.10294 (PMC4591733; doi:10.3897/zookeys.522.10294)
Supplement: XML Treatment for Melithaea doederleini [file zookeys.522.10294-treatment5.xml]

<!DOCTYPE tp:taxon-treatment
  PUBLIC "-//TaxonX//DTD Taxonomic Treatment Publishing DTD v0 20100105//EN" "tax-treatment-NSO.dtd">
<tp:taxon-treatment xmlns:tp="http://www.plazi.org/taxpub"><tp:treatment-meta><kwd-group><label>Taxon classification</label><kwd><named-content content-type="kingdom">Animalia</named-content></kwd><kwd><named-content content-type="order">Alcyonacea</named-content></kwd><kwd><named-content content-type="family">Melithaeidae</named-content></kwd></kwd-group><mixed-citation publication-type="journal"><person-group><name><surname>Matsumoto</surname><given-names>Asako K.</given-names></name><name><surname>van Ofwegen</surname><given-names>Leen P.</given-names></name></person-group><article-title><tp:taxon-name><tp:taxon-name-part taxon-name-part-type="family">Melithaeidae</tp:taxon-name-part></tp:taxon-name> of Japan (<tp:taxon-name><tp:taxon-name-part taxon-name-part-type="subclass">Octocorallia</tp:taxon-name-part></tp:taxon-name>, <tp:taxon-name><tp:taxon-name-part taxon-name-part-type="order">Alcyonacea</tp:taxon-name-part></tp:taxon-name>) re-examined with descriptions of 11 new species</article-title><source>Zookeys</source><day>23</day><month>9</month><year>2015</year><volume>2015</volume><issue>522</issue><fpage>1</fpage><lpage>127</lpage><pub-id pub-id-type="doi">10.3897/zookeys.522.10294</pub-id></mixed-citation></tp:treatment-meta><tp:nomenclature><tp:taxon-name>
                        <tp:taxon-name-part taxon-name-part-type="genus">Melithaea</tp:taxon-name-part>
                        <tp:taxon-name-part taxon-name-part-type="species">doederleini</tp:taxon-name-part>
                        <object-id xmlns:xlink="http://www.w3.org/1999/xlink" content-type="zoobank" xlink:type="simple">http://zoobank.org/DE3897ED-B96D-497B-8918-ED2E51BB84DB</object-id>
                    </tp:taxon-name><tp:taxon-status xmlns:xlink="http://www.w3.org/1999/xlink" xlink:type="simple">sp. n.</tp:taxon-status><xref ref-type="fig" rid="F28">Figures 28a</xref><xref ref-type="fig" rid="F29">, 29</xref><xref ref-type="fig" rid="F30">, 30</xref><xref ref-type="fig" rid="F35">, 35</xref><!--PageBreak--></tp:nomenclature><tp:treatment-sec sec-type="material"><title>Material examined.</title><p>Holotype <bold><named-content xmlns:xlink="http://www.w3.org/1999/xlink" content-type="dwc:institutional_code" xlink:type="simple">MZS</named-content>-Cni61</bold>, Sagami Bay, 60-100 fms (143-183 m), coll. Doederlein, 1882.</p><!--PageBreak--></tp:treatment-sec><tp:treatment-sec sec-type="Description"><title>Description.</title><p>Colony broken up, consisting of four fragments (Fig. <xref ref-type="fig" rid="F28">28a</xref>). Points with slightly bent spindles up to 0.25 mm long, distal end with leaves (Fig. <xref ref-type="fig" rid="F29">29a</xref>). Collaret with bent spindles up to 0.30 mm long, middle part with more developed tubercles (Fig. <xref ref-type="fig" rid="F29">29b</xref>). Tentacles with platelets, the larger ones crescent-shaped with irregular projections (Fig. <xref ref-type="fig" rid="F29">29c</xref>). These platelets are up to 0.15 mm long. Pharynx with straight spiny rods, up to 0.05 mm long (Fig. <xref ref-type="fig" rid="F29">29d</xref>). Coenenchyme with predominantly capstans (Fig. <xref ref-type="fig" rid="F30">30a</xref>), and small clubs resembling flower buds (Fig. <xref ref-type="fig" rid="F30">30b</xref>), up to 0.10 mm long. Spindles, 0.10-0.20 mm long, with simple tubercles, are also present. (Fig. <xref ref-type="fig" rid="F30">30c</xref>). The calyces with additional clubs, up to 0.15 mm long (Fig. <xref ref-type="fig" rid="F30">30d</xref>).</p><fig id="F28" position="float" orientation="portrait"><label>Figure 28.</label><caption><p><bold>a</bold> <italic><tp:taxon-name><tp:taxon-name-part taxon-name-part-type="genus">Melithaea</tp:taxon-name-part> <tp:taxon-name-part taxon-name-part-type="species">doederleini</tp:taxon-name-part></tp:taxon-name></italic> sp. n., <named-content xmlns:xlink="http://www.w3.org/1999/xlink" content-type="dwc:institutional_code" xlink:type="simple">MZS</named-content>-Cni61 holotype <bold>b</bold> <italic><tp:taxon-name><tp:taxon-name-part taxon-name-part-type="genus">Melithaea</tp:taxon-name-part> <tp:taxon-name-part taxon-name-part-type="species">frondosa</tp:taxon-name-part></tp:taxon-name></italic> (Brundin, 1896), UPSZTY 2164 syntypes <bold>c</bold> <italic><tp:taxon-name><tp:taxon-name-part taxon-name-part-type="genus">Melithaea</tp:taxon-name-part> <tp:taxon-name-part taxon-name-part-type="species">isonoi</tp:taxon-name-part></tp:taxon-name></italic> sp. n., <named-content xmlns:xlink="http://www.w3.org/1999/xlink" content-type="dwc:institutional_code" xlink:type="simple">UMUTZ</named-content>-CnidG-34 holotype.</p></caption><graphic xmlns:xlink="http://www.w3.org/1999/xlink" xlink:href="zookeys-522-001-g028.jpg" position="float" orientation="portrait" xlink:type="simple" id="oo_57489.jpg"/></fig><fig id="F29" position="float" orientation="portrait"><label>Figure 29.</label><caption><p>Sclerites of <italic><tp:taxon-name><tp:taxon-name-part taxon-name-part-type="genus">Melithaea</tp:taxon-name-part> <tp:taxon-name-part taxon-name-part-type="species">doederleini</tp:taxon-name-part></tp:taxon-name></italic> sp. n., <named-content xmlns:xlink="http://www.w3.org/1999/xlink" content-type="dwc:institutional_code" xlink:type="simple">MZS</named-content>-Cni61; <bold>a</bold> point spindles <bold>b</bold> collaret spindles <bold>c</bold> tentacle sclerites <bold>d</bold> pharynx rods.</p></caption><graphic xmlns:xlink="http://www.w3.org/1999/xlink" xlink:href="zookeys-522-001-g029.jpg" position="float" orientation="portrait" xlink:type="simple" id="oo_57490.jpg"/></fig><fig id="F30" position="float" orientation="portrait"><label>Figure 30.</label><caption><p>Sclerites of <italic><tp:taxon-name><tp:taxon-name-part taxon-name-part-type="genus">Melithaea</tp:taxon-name-part> <tp:taxon-name-part taxon-name-part-type="species">doederleini</tp:taxon-name-part></tp:taxon-name></italic> sp. n., <named-content xmlns:xlink="http://www.w3.org/1999/xlink" content-type="dwc:institutional_code" xlink:type="simple">MZS</named-content>-Cni61; <bold>a</bold> capstans <bold>b</bold> clubs of coenenchyme <bold>c</bold> spindles of coenenchyme <bold>d</bold> clubs of calyces.</p></caption><graphic xmlns:xlink="http://www.w3.org/1999/xlink" xlink:href="zookeys-522-001-g030.jpg" position="float" orientation="portrait" xlink:type="simple" id="oo_57491.jpg"/></fig></tp:treatment-sec><tp:treatment-sec sec-type="Color"><title>Color.</title><p>Colony fragments red, polyp sclerites light yellow, all others orange.</p></tp:treatment-sec><tp:treatment-sec sec-type="Distribution"><title>Distribution.</title><p>Sagami Bay (Fig. <xref ref-type="fig" rid="F35">35</xref>).</p></tp:treatment-sec><tp:treatment-sec sec-type="Etymology"><title>Etymology.</title><p>The species is named after the collector, Ludwig H.P. Döderlein.</p><!--PageBreak--><!--PageBreak--></tp:treatment-sec><tp:treatment-sec sec-type="Remarks"><title>Remarks.</title><p>The coenenchymal clubs of this species look like flower buds, similar to those described for <italic><tp:taxon-name><tp:taxon-name-part taxon-name-part-type="genus">Melitaea</tp:taxon-name-part> <tp:taxon-name-part taxon-name-part-type="species">retifera</tp:taxon-name-part></tp:taxon-name></italic> Lamarck, 1916 by <xref ref-type="bibr" rid="B29">Ofwegen et al. (2000)</xref>, but that species has unilaterally foliate spheroids, a type of sclerite not present in the present material.</p></tp:treatment-sec><tp:treatment-sec><!--Section generated to contain objects referenced in tp:taxon-treatment.--><fig id="F35" position="float" orientation="portrait"><label>Figure 35.</label><caption><p>Distribution of <italic><tp:taxon-name><tp:taxon-name-part taxon-name-part-type="genus">Melithaea</tp:taxon-name-part> <tp:taxon-name-part taxon-name-part-type="species">doederleini</tp:taxon-name-part></tp:taxon-name></italic> sp. n. (*), <italic><tp:taxon-name><tp:taxon-name-part taxon-name-part-type="genus">Melithaea</tp:taxon-name-part> <tp:taxon-name-part taxon-name-part-type="species">frondosa</tp:taxon-name-part></tp:taxon-name></italic> (●), and <italic><tp:taxon-name><tp:taxon-name-part taxon-name-part-type="genus">Melithaea</tp:taxon-name-part> <tp:taxon-name-part taxon-name-part-type="species">isonoi</tp:taxon-name-part></tp:taxon-name></italic> sp. n. (■).</p></caption><graphic xmlns:xlink="http://www.w3.org/1999/xlink" xlink:href="zookeys-522-001-g035.jpg" position="float" orientation="portrait" xlink:type="simple" id="oo_57496.jpg"/></fig></tp:treatment-sec><ref-list><ref id="B29"><mixed-citation xmlns:xlink="http://www.w3.org/1999/xlink" xlink:type="simple"><person-group><name name-style="western"><surname>Ofwegen</surname><given-names>LP van</given-names></name><name name-style="western"><surname>Goh</surname><given-names>NK</given-names></name><name name-style="western"><surname>Cho</surname><given-names>LM</given-names></name></person-group> (<year>2000</year>) <article-title>The <tp:taxon-name><tp:taxon-name-part taxon-name-part-type="family">Melithaeidae</tp:taxon-name-part></tp:taxon-name> (<tp:taxon-name><tp:taxon-name-part taxon-name-part-type="phylum">Coelenterata</tp:taxon-name-part></tp:taxon-name>: <tp:taxon-name><tp:taxon-name-part taxon-name-part-type="subclass">Octocorallia</tp:taxon-name-part></tp:taxon-name>) of Singapore.</article-title> <source>Zoologische Mededelingen Leiden</source> <volume>73</volume>: <fpage>285</fpage>–<lpage>304</lpage>. </mixed-citation></ref></ref-list></tp:taxon-treatment>
