# Supplementary material for: Melithaeidae of Japan (Octocorallia, Alcyonacea) re-examined with descriptions of 11 new species
Source: Zookeys. 2015 Sep 23;(522):1–127. doi: 10.3897/zookeys.522.10294 (PMC4591733; doi:10.3897/zookeys.522.10294)
Supplement: XML Treatment for Melithaea frondosa [file zookeys.522.10294-treatment6.xml]

<!DOCTYPE tp:taxon-treatment
  PUBLIC "-//TaxonX//DTD Taxonomic Treatment Publishing DTD v0 20100105//EN" "tax-treatment-NSO.dtd">
<tp:taxon-treatment xmlns:tp="http://www.plazi.org/taxpub"><tp:treatment-meta><kwd-group><label>Taxon classification</label><kwd><named-content content-type="kingdom">Animalia</named-content></kwd><kwd><named-content content-type="order">Alcyonacea</named-content></kwd><kwd><named-content content-type="family">Melithaeidae</named-content></kwd></kwd-group><mixed-citation publication-type="journal"><person-group><name><surname>Matsumoto</surname><given-names>Asako K.</given-names></name><name><surname>van Ofwegen</surname><given-names>Leen P.</given-names></name></person-group><article-title><tp:taxon-name><tp:taxon-name-part taxon-name-part-type="family">Melithaeidae</tp:taxon-name-part></tp:taxon-name> of Japan (<tp:taxon-name><tp:taxon-name-part taxon-name-part-type="subclass">Octocorallia</tp:taxon-name-part></tp:taxon-name>, <tp:taxon-name><tp:taxon-name-part taxon-name-part-type="order">Alcyonacea</tp:taxon-name-part></tp:taxon-name>) re-examined with descriptions of 11 new species</article-title><source>Zookeys</source><day>23</day><month>9</month><year>2015</year><volume>2015</volume><issue>522</issue><fpage>1</fpage><lpage>127</lpage><pub-id pub-id-type="doi">10.3897/zookeys.522.10294</pub-id></mixed-citation></tp:treatment-meta><tp:nomenclature><tp:taxon-name>
                        <tp:taxon-name-part taxon-name-part-type="genus">Melithaea</tp:taxon-name-part>
                        <tp:taxon-name-part taxon-name-part-type="species">frondosa</tp:taxon-name-part>
                    </tp:taxon-name><tp:taxon-authority>(Brundin, 1896)</tp:taxon-authority><xref ref-type="fig" rid="F28">Figures 28b</xref><xref ref-type="fig" rid="F31">, 31</xref><xref ref-type="fig" rid="F32">, 32</xref><xref ref-type="fig" rid="F35">, 35</xref><tp:nomenclature-citation-list><tp:nomenclature-citation><tp:taxon-name><tp:taxon-name-part taxon-name-part-type="genus">Psilacabaria</tp:taxon-name-part> <tp:taxon-name-part taxon-name-part-type="species">frondosa</tp:taxon-name-part></tp:taxon-name><comment>: <xref ref-type="bibr" rid="B6">Brundin 1896</xref>: 14, pl. 1 fig. 5, pl. 2 fig. 5 (Hirudo Strait (= Hirado Strait), Japan).</comment></tp:nomenclature-citation><tp:nomenclature-citation><tp:taxon-name><tp:taxon-name-part taxon-name-part-type="genus">Acabaria</tp:taxon-name-part> <tp:taxon-name-part taxon-name-part-type="species">frondosa</tp:taxon-name-part></tp:taxon-name><comment>: <xref ref-type="bibr" rid="B15">Kükenthal 1909</xref>: 61; <xref ref-type="bibr" rid="B16">Kükenthal 1919</xref>: 185; <xref ref-type="bibr" rid="B17">1924</xref>: 80; <xref ref-type="bibr" rid="B11">Hickson 1937</xref>: 181.</comment></tp:nomenclature-citation></tp:nomenclature-citation-list></tp:nomenclature><tp:treatment-sec sec-type="material"><title>Material examined.</title><p>Syntypes <bold>UPSZTY 2164</bold> (old number <named-content xmlns:xlink="http://www.w3.org/1999/xlink" content-type="dwc:institutional_code" xlink:type="simple">UUZM</named-content> 67), Hirudo Strait (= Hirado Strait), Nagasaki, Japan, <named-content xmlns:xlink="http://www.w3.org/1999/xlink" content-type="dwc:verbatimCoordinates" xlink:type="simple">33°10'N, 129°18'E</named-content>, coll. Kapt. Suenson.</p></tp:treatment-sec><tp:treatment-sec sec-type="Re-description"><title>Re-description.</title><p>Colonies branched in parallel planes, no anastomoses (Fig. <xref ref-type="fig" rid="F28">28b</xref>). End branches with bilateral polyp arrangement. Points with slightly bent spindles up to 0.30 mm long, distal end with more developed tubercles (Fig. <xref ref-type="fig" rid="F31">31a</xref>). Collaret with bent spindles up to 0.30 mm long, middle part with more developed tubercles (Fig. <xref ref-type="fig" rid="F31">31b</xref>). Tentacles with platelets, the larger ones crescent-shaped with irregular projections (Fig. <xref ref-type="fig" rid="F31">31c</xref>). These platelets are up to 0.20 mm long. Pharynx with straight spiny rods, up to 0.05 mm long (Fig. <xref ref-type="fig" rid="F31">31d</xref>). Coenenchyme with capstans (Fig. <xref ref-type="fig" rid="F32">32a</xref>), unilaterally spinose spheroids (Fig. <xref ref-type="fig" rid="F32">32b</xref>) 0.05–0.10 mm long; small clubs of similar length (Fig. <xref ref-type="fig" rid="F32">32c</xref>); spindles 0.10–0.20 mm long (Fig. <xref ref-type="fig" rid="F32">32d</xref>). The calyces with longer clubs, up to 0.14 mm long (Fig. <xref ref-type="fig" rid="F32">32e</xref>). Most sclerites have complex tubercles. The axis has smooth and sparsely tuberculate rods (Fig. <xref ref-type="fig" rid="F31">31f</xref>).</p><fig id="F31" position="float" orientation="portrait"><label>Figure 31.</label><caption><p>Sclerites of <italic><tp:taxon-name><tp:taxon-name-part taxon-name-part-type="genus">Melithaea</tp:taxon-name-part> <tp:taxon-name-part taxon-name-part-type="species">frondosa</tp:taxon-name-part></tp:taxon-name></italic>, UPSZTY 2164; <bold>a</bold> point spindles <bold>b</bold> collaret spindles <bold>c</bold> tentacle sclerites <bold>d</bold> pharynx rods <bold>e</bold> axial rod.</p></caption><graphic xmlns:xlink="http://www.w3.org/1999/xlink" xlink:href="zookeys-522-001-g031.jpg" position="float" orientation="portrait" xlink:type="simple" id="oo_57492.jpg"/></fig><fig id="F32" position="float" orientation="portrait"><label>Figure 32.</label><caption><p>Sclerites of <italic><tp:taxon-name><tp:taxon-name-part taxon-name-part-type="genus">Melithaea</tp:taxon-name-part> <tp:taxon-name-part taxon-name-part-type="species">frondosa</tp:taxon-name-part></tp:taxon-name></italic>, UPSZTY 2164; <bold>a</bold> capstans <bold>b</bold> unilaterally spinose spheroids <bold>c</bold> clubs of coenenchyme <bold>d</bold> spindles of coenenchyme <bold>e</bold> clubs of calyces.</p></caption><graphic xmlns:xlink="http://www.w3.org/1999/xlink" xlink:href="zookeys-522-001-g032.jpg" position="float" orientation="portrait" xlink:type="simple" id="oo_57493.jpg"/></fig><!--PageBreak--></tp:treatment-sec><tp:treatment-sec sec-type="Color"><title>Color.</title><p>White with colorless sclerites.</p></tp:treatment-sec><tp:treatment-sec sec-type="Distribution"><title>Distribution.</title><p>Only known from Hirado Strait, Nagasaki, East China Sea (Fig. <xref ref-type="fig" rid="F35">35</xref>).</p></tp:treatment-sec><tp:treatment-sec sec-type="Remarks"><title>Remarks.</title><p>The clubs and spinose spheroids with very spiny heads are characteristic for the species.</p></tp:treatment-sec><tp:treatment-sec><!--Section generated to contain objects referenced in tp:taxon-treatment.--><fig id="F28" position="float" orientation="portrait"><label>Figure 28.</label><caption><p><bold>a</bold> <italic><tp:taxon-name><tp:taxon-name-part taxon-name-part-type="genus">Melithaea</tp:taxon-name-part> <tp:taxon-name-part taxon-name-part-type="species">doederleini</tp:taxon-name-part></tp:taxon-name></italic> sp. n., <named-content xmlns:xlink="http://www.w3.org/1999/xlink" content-type="dwc:institutional_code" xlink:type="simple">MZS</named-content>-Cni61 holotype <bold>b</bold> <italic><tp:taxon-name><tp:taxon-name-part taxon-name-part-type="genus">Melithaea</tp:taxon-name-part> <tp:taxon-name-part taxon-name-part-type="species">frondosa</tp:taxon-name-part></tp:taxon-name></italic> (Brundin, 1896), UPSZTY 2164 syntypes <bold>c</bold> <italic><tp:taxon-name><tp:taxon-name-part taxon-name-part-type="genus">Melithaea</tp:taxon-name-part> <tp:taxon-name-part taxon-name-part-type="species">isonoi</tp:taxon-name-part></tp:taxon-name></italic> sp. n., <named-content xmlns:xlink="http://www.w3.org/1999/xlink" content-type="dwc:institutional_code" xlink:type="simple">UMUTZ</named-content>-CnidG-34 holotype.</p></caption><graphic xmlns:xlink="http://www.w3.org/1999/xlink" xlink:href="zookeys-522-001-g028.jpg" position="float" orientation="portrait" xlink:type="simple" id="oo_57489.jpg"/></fig><fig id="F35" position="float" orientation="portrait"><label>Figure 35.</label><caption><p>Distribution of <italic><tp:taxon-name><tp:taxon-name-part taxon-name-part-type="genus">Melithaea</tp:taxon-name-part> <tp:taxon-name-part taxon-name-part-type="species">doederleini</tp:taxon-name-part></tp:taxon-name></italic> sp. n. (*), <italic><tp:taxon-name><tp:taxon-name-part taxon-name-part-type="genus">Melithaea</tp:taxon-name-part> <tp:taxon-name-part taxon-name-part-type="species">frondosa</tp:taxon-name-part></tp:taxon-name></italic> (●), and <italic><tp:taxon-name><tp:taxon-name-part taxon-name-part-type="genus">Melithaea</tp:taxon-name-part> <tp:taxon-name-part taxon-name-part-type="species">isonoi</tp:taxon-name-part></tp:taxon-name></italic> sp. n. (■).</p></caption><graphic xmlns:xlink="http://www.w3.org/1999/xlink" xlink:href="zookeys-522-001-g035.jpg" position="float" orientation="portrait" xlink:type="simple" id="oo_57496.jpg"/></fig></tp:treatment-sec><ref-list><ref id="B6"><mixed-citation xmlns:xlink="http://www.w3.org/1999/xlink" xlink:type="simple"><person-group><name name-style="western"><surname>Brundin</surname><given-names>JAZ</given-names></name></person-group> (<year>1896</year>) <article-title>Alcyonarien aus der Sammlung des Zoologischen Museum in Uppsala. Bihang till Kongl.</article-title> <source>Svenska vetenskaps-akademiens handlingar</source> <volume>22</volume>(<issue>4</issue>): <fpage>1</fpage>–<lpage>22</lpage>. </mixed-citation></ref><ref id="B15"><mixed-citation xmlns:xlink="http://www.w3.org/1999/xlink" xlink:type="simple"><person-group><name name-style="western"><surname>Kükenthal</surname><given-names>W</given-names></name></person-group> (<year>1909</year>) <article-title>Japanische Gorgoniden. 2. Teil: Die Familien der Plexauriden, Chrysogorgiiden und Melitodiden.</article-title> In: <person-group><name name-style="western"><surname>Doflein</surname><given-names>F</given-names></name></person-group> (<role>Ed.</role>) <source>Beitrage zur Naturgeschichte Ostasiens. Abhandlungen der Math.- Physik Klasse der Königl. Bayer</source>. <publisher-name>Akademie der Wissenschaften</publisher-name>, <supplement>Supplment</supplement> <volume>Band 1</volume>(<issue>5</issue>): <fpage>1</fpage>–<lpage>78</lpage>. </mixed-citation></ref><ref id="B16"><mixed-citation xmlns:xlink="http://www.w3.org/1999/xlink" xlink:type="simple"><person-group><name name-style="western"><surname>Kükenthal</surname><given-names>W</given-names></name></person-group> (<year>1919</year>) <article-title><tp:taxon-name><tp:taxon-name-part taxon-name-part-type="suborder">Gorgonaria</tp:taxon-name-part></tp:taxon-name>.</article-title> <source>Wissenschaftliche Ergebnisse der Deutschen Tiefsee- Expedition auf dem Dampfer “Valdivia”, 1898–1899</source> <volume>13</volume>(<issue>2</issue>): <fpage>1</fpage>–<lpage>946</lpage>. </mixed-citation></ref><ref id="B17"><mixed-citation xmlns:xlink="http://www.w3.org/1999/xlink" xlink:type="simple"><person-group><name name-style="western"><surname>Kükenthal</surname><given-names>W</given-names></name></person-group> (<year>1924</year>) <source><tp:taxon-name><tp:taxon-name-part taxon-name-part-type="suborder">Gorgonaria</tp:taxon-name-part></tp:taxon-name>. Das Tierreich 47.</source> <publisher-name>Walter de Gruyter &amp; Co.</publisher-name>, <publisher-loc>Berlin and Leipzig</publisher-loc>, <size units="page">478 pp</size>. </mixed-citation></ref><ref id="B11"><mixed-citation xmlns:xlink="http://www.w3.org/1999/xlink" xlink:type="simple"><person-group><name name-style="western"><surname>Hickson</surname><given-names>SJ</given-names></name></person-group> (<year>1937</year>) <article-title>The family <tp:taxon-name><tp:taxon-name-part taxon-name-part-type="family">Melitodidae</tp:taxon-name-part></tp:taxon-name>.</article-title> <source>Transansactions of the Zoological Society of London</source> <volume>23</volume>(<issue>3</issue>): <fpage>73</fpage>–<lpage>212</lpage>. doi: <ext-link xlink:type="simple" ext-link-type="doi" xlink:href="10.1111/j.1096-3642.1937.tb00362.x">10.1111/j.1096-3642.1937.tb00362.x</ext-link> </mixed-citation></ref></ref-list></tp:taxon-treatment>
