# Supplementary material for: Melithaeidae of Japan (Octocorallia, Alcyonacea) re-examined with descriptions of 11 new species
Source: Zookeys. 2015 Sep 23;(522):1–127. doi: 10.3897/zookeys.522.10294 (PMC4591733; doi:10.3897/zookeys.522.10294)
Supplement: XML Treatment for Melithaea japonica [file zookeys.522.10294-treatment9.xml]

<!DOCTYPE tp:taxon-treatment
  PUBLIC "-//TaxonX//DTD Taxonomic Treatment Publishing DTD v0 20100105//EN" "tax-treatment-NSO.dtd">
<tp:taxon-treatment xmlns:tp="http://www.plazi.org/taxpub"><tp:treatment-meta><kwd-group><label>Taxon classification</label><kwd><named-content content-type="kingdom">Animalia</named-content></kwd><kwd><named-content content-type="order">Alcyonacea</named-content></kwd><kwd><named-content content-type="family">Melithaeidae</named-content></kwd></kwd-group><mixed-citation publication-type="journal"><person-group><name><surname>Matsumoto</surname><given-names>Asako K.</given-names></name><name><surname>van Ofwegen</surname><given-names>Leen P.</given-names></name></person-group><article-title><tp:taxon-name><tp:taxon-name-part taxon-name-part-type="family">Melithaeidae</tp:taxon-name-part></tp:taxon-name> of Japan (<tp:taxon-name><tp:taxon-name-part taxon-name-part-type="subclass">Octocorallia</tp:taxon-name-part></tp:taxon-name>, <tp:taxon-name><tp:taxon-name-part taxon-name-part-type="order">Alcyonacea</tp:taxon-name-part></tp:taxon-name>) re-examined with descriptions of 11 new species</article-title><source>Zookeys</source><day>23</day><month>9</month><year>2015</year><volume>2015</volume><issue>522</issue><fpage>1</fpage><lpage>127</lpage><pub-id pub-id-type="doi">10.3897/zookeys.522.10294</pub-id></mixed-citation></tp:treatment-meta><tp:nomenclature><tp:taxon-name>
                        <tp:taxon-name-part taxon-name-part-type="genus">Melithaea</tp:taxon-name-part>
                        <tp:taxon-name-part taxon-name-part-type="species">japonica</tp:taxon-name-part>
                        <object-id xmlns:xlink="http://www.w3.org/1999/xlink" content-type="zoobank" xlink:type="simple">http://zoobank.org/DFD23E83-138A-48EA-8C34-27BEE76424FB</object-id>
                    </tp:taxon-name><tp:taxon-authority>(Verrill, 1865)</tp:taxon-authority><xref ref-type="fig" rid="F36">Figures 36</xref><xref ref-type="fig" rid="F37">, 37</xref><xref ref-type="fig" rid="F38">, 38</xref><xref ref-type="fig" rid="F39">, 39</xref><xref ref-type="fig" rid="F40">, 40</xref><xref ref-type="fig" rid="F41">, 41</xref><xref ref-type="fig" rid="F42">, 42</xref><xref ref-type="fig" rid="F43">, 43</xref><xref ref-type="fig" rid="F44">, 44</xref><xref ref-type="fig" rid="F45">, 45</xref><xref ref-type="fig" rid="F46">, 46</xref><xref ref-type="fig" rid="F47">, 47</xref><xref ref-type="fig" rid="F48">, 48</xref><xref ref-type="fig" rid="F49">, 49</xref><xref ref-type="fig" rid="F50">, 50</xref><xref ref-type="fig" rid="F51">, 51</xref><xref ref-type="fig" rid="F52">, 52</xref><xref ref-type="fig" rid="F53">, 53</xref><xref ref-type="fig" rid="F54">, 54</xref><xref ref-type="fig" rid="F55">, 55</xref><tp:nomenclature-citation-list><tp:nomenclature-citation><tp:taxon-name><tp:taxon-name-part taxon-name-part-type="genus">Mopsella</tp:taxon-name-part> <tp:taxon-name-part taxon-name-part-type="species">japonica</tp:taxon-name-part></tp:taxon-name><comment>: <xref ref-type="bibr" rid="B34">Verrill 1865</xref>: 190; Verrill 1870: 80 (Simoda (=Shimoda), Japan).</comment></tp:nomenclature-citation><tp:nomenclature-citation><tp:taxon-name><tp:taxon-name-part taxon-name-part-type="genus">Melitella</tp:taxon-name-part> <tp:taxon-name-part taxon-name-part-type="species">japonica</tp:taxon-name-part></tp:taxon-name><comment>: <xref ref-type="bibr" rid="B10">Gray 1870</xref>: 7.</comment></tp:nomenclature-citation><tp:nomenclature-citation><tp:taxon-name>? <tp:taxon-name-part taxon-name-part-type="genus">Acabaria</tp:taxon-name-part> <tp:taxon-name-part taxon-name-part-type="species">japonica</tp:taxon-name-part></tp:taxon-name><comment>: <xref ref-type="bibr" rid="B31">Ridley 1884</xref>: 361 (Darwin, Australia).</comment></tp:nomenclature-citation><!--PageBreak--><tp:nomenclature-citation><tp:taxon-name><tp:taxon-name-part taxon-name-part-type="genus">Acabaria</tp:taxon-name-part> <tp:taxon-name-part taxon-name-part-type="species">japonica</tp:taxon-name-part></tp:taxon-name><comment> (in part): <xref ref-type="bibr" rid="B16">Kükenthal 1919</xref>: 188; <xref ref-type="bibr" rid="B17">1924</xref>: 82.</comment></tp:nomenclature-citation><tp:nomenclature-citation><tp:taxon-name><tp:taxon-name-part taxon-name-part-type="genus">Acabaria</tp:taxon-name-part> <tp:taxon-name-part taxon-name-part-type="species">japonica</tp:taxon-name-part></tp:taxon-name><comment>: <xref ref-type="bibr" rid="B11">Hickson 1937</xref>: 178 (re-examination of type).</comment></tp:nomenclature-citation><tp:nomenclature-citation><tp:taxon-name><tp:taxon-name-part taxon-name-part-type="genus">Pleurocorallium</tp:taxon-name-part> <tp:taxon-name-part taxon-name-part-type="species">confusum</tp:taxon-name-part></tp:taxon-name><comment>: <xref ref-type="bibr" rid="B24">Moroff 1902a</xref>: 582; <xref ref-type="bibr" rid="B25">Moroff 1902b</xref>: 404, pl. 17 fig. 8, pl. 18 fig. 19.</comment></tp:nomenclature-citation><tp:nomenclature-citation><tp:taxon-name><tp:taxon-name-part taxon-name-part-type="genus">Pleurocoralloides</tp:taxon-name-part> <tp:taxon-name-part taxon-name-part-type="species">confusum</tp:taxon-name-part></tp:taxon-name><comment>: <xref ref-type="bibr" rid="B17">Kükenthal 1924</xref>: 53.</comment></tp:nomenclature-citation><tp:nomenclature-citation><tp:taxon-name><tp:taxon-name-part taxon-name-part-type="genus">Pleurocoralloides</tp:taxon-name-part> <tp:taxon-name-part taxon-name-part-type="species">formosum</tp:taxon-name-part></tp:taxon-name><comment>: <xref ref-type="bibr" rid="B24">Moroff 1902a</xref>: 583; <xref ref-type="bibr" rid="B25">Moroff 1902b</xref>: 406, pl. 17 fig. 10, pl. 18 fig. 20; <xref ref-type="bibr" rid="B17">Kükenthal 1924</xref>: 52, fig. 42.</comment></tp:nomenclature-citation><tp:nomenclature-citation><tp:taxon-name><tp:taxon-name-part taxon-name-part-type="genus">Melitodes</tp:taxon-name-part> <tp:taxon-name-part taxon-name-part-type="species">flabellifera</tp:taxon-name-part></tp:taxon-name><comment>: <xref ref-type="bibr" rid="B14">Kükenthal 1908</xref>: 190; <xref ref-type="bibr" rid="B15">Kükenthal 1909</xref>: 54, figs 50–54, pl. 4 fig. 22 (Japan); <xref ref-type="bibr" rid="B16">Kükenthal 1919</xref>: 143; <xref ref-type="bibr" rid="B17">1924</xref>: 58; <xref ref-type="bibr" rid="B2">Aurivillius 1931</xref>: 23 (Sagami Bay); <xref ref-type="bibr" rid="B11">Hickson 1937</xref>: 122.</comment></tp:nomenclature-citation><tp:nomenclature-citation><tp:taxon-name><tp:taxon-name-part taxon-name-part-type="genus">Melithaea</tp:taxon-name-part> <tp:taxon-name-part taxon-name-part-type="species">flabellifera</tp:taxon-name-part> <tp:taxon-name-part taxon-name-part-type="infraspecific-rank">var.</tp:taxon-name-part> <tp:taxon-name-part taxon-name-part-type="variety">reticulata</tp:taxon-name-part></tp:taxon-name><comment>: <xref ref-type="bibr" rid="B14">Kükenthal 1908</xref>: 191; <xref ref-type="bibr" rid="B15">Kükenthal 1909</xref>: 55, pl. 4 fig. 23; <xref ref-type="bibr" rid="B17">Kükenthal 1924</xref>: 59.</comment></tp:nomenclature-citation><tp:nomenclature-citation><tp:taxon-name><tp:taxon-name-part taxon-name-part-type="genus">Melithaea</tp:taxon-name-part> <tp:taxon-name-part taxon-name-part-type="species">flabellifera</tp:taxon-name-part> <tp:taxon-name-part taxon-name-part-type="infraspecific-rank">var.</tp:taxon-name-part> <tp:taxon-name-part taxon-name-part-type="variety">cylindrata</tp:taxon-name-part></tp:taxon-name><comment>: <xref ref-type="bibr" rid="B14">Kükenthal 1908</xref>: 192; <xref ref-type="bibr" rid="B15">Kükenthal 1909</xref>: 57, pl. 4 fig. 24; <xref ref-type="bibr" rid="B17">Kükenthal 1924</xref>: 59.</comment></tp:nomenclature-citation><tp:nomenclature-citation><tp:taxon-name><tp:taxon-name-part taxon-name-part-type="genus">Melitodes</tp:taxon-name-part> <tp:taxon-name-part taxon-name-part-type="species">densa</tp:taxon-name-part></tp:taxon-name><comment><xref ref-type="bibr" rid="B14">Kükenthal 1908</xref>: 192; <xref ref-type="bibr" rid="B15">1909</xref>: 58, figs 59–60, pl. 5 fig. 25 (Japan); <xref ref-type="bibr" rid="B16">1919</xref>: 143; <xref ref-type="bibr" rid="B17">1924</xref>: 58; <xref ref-type="bibr" rid="B11">Hickson 1937</xref>: 122.</comment></tp:nomenclature-citation><tp:nomenclature-citation><tp:taxon-name>?<tp:taxon-name-part taxon-name-part-type="genus">Melithaea</tp:taxon-name-part> <tp:taxon-name-part taxon-name-part-type="species">flabellifera</tp:taxon-name-part></tp:taxon-name><comment>: <xref ref-type="bibr" rid="B32">Rho et al. 1980</xref>: 48 (Korea Strait); <xref ref-type="bibr" rid="B33">Song 2000</xref>: 111 (Korea Strait, Sea of Japan).</comment></tp:nomenclature-citation><tp:nomenclature-citation><tp:taxon-name>?<tp:taxon-name-part taxon-name-part-type="genus">Melithaea</tp:taxon-name-part> <tp:taxon-name-part taxon-name-part-type="species">densa</tp:taxon-name-part></tp:taxon-name><comment>: <xref ref-type="bibr" rid="B32">Rho et al. 1980</xref>: 50 (Korea Strait); <xref ref-type="bibr" rid="B33">Song 2000</xref>: 114 (Korea Strait).</comment></tp:nomenclature-citation></tp:nomenclature-citation-list></tp:nomenclature><tp:treatment-sec sec-type="material"><title>Material examined.</title><p>Holotype of <italic><tp:taxon-name><tp:taxon-name-part taxon-name-part-type="genus">Mopsella</tp:taxon-name-part> <tp:taxon-name-part taxon-name-part-type="species">japonica</tp:taxon-name-part></tp:taxon-name></italic> <bold><abbrev xmlns:xlink="http://www.w3.org/1999/xlink" content-type="institution" xlink:title="British Museum of Natural History, London, UK" xlink:type="simple">BMNH</abbrev> 1946.1.14.207</bold> dried sclerites of the type <named-content xmlns:xlink="http://www.w3.org/1999/xlink" content-type="dwc:institutional_code" xlink:type="simple">MCZ</named-content> 4265, now <named-content xmlns:xlink="http://www.w3.org/1999/xlink" content-type="dwc:institutional_code" xlink:type="simple">MCZ</named-content> Invertebrate Zoology ALCY-412 (microscopic slide only), Simoda (= Shimoda), Japan, coll. Prof. Hickson; <bold><named-content xmlns:xlink="http://www.w3.org/1999/xlink" content-type="dwc:institutional_code" xlink:type="simple">NHMW</named-content> 8046</bold> (A.N. 1156), Nagasaki, Japan, I. Erber in Wien (Dr. A. v. Roretz) (possibly collected between ca.1875–1879); <bold><named-content xmlns:xlink="http://www.w3.org/1999/xlink" content-type="dwc:institutional_code" xlink:type="simple">NHMW</named-content> 8047</bold>, Enoshima, Japan, coll. Dr. Richard. v. Drasche; <bold><named-content xmlns:xlink="http://www.w3.org/1999/xlink" content-type="dwc:institutional_code" xlink:type="simple">NHMW</named-content> 12690</bold> (A.N. 4837), Enoshima, Japan, Baron Eug. V. Ransonnet, Ostasiatisches Ex. (1873); <italic><tp:taxon-name><tp:taxon-name-part taxon-name-part-type="genus">Pleurocoralloides</tp:taxon-name-part> <tp:taxon-name-part taxon-name-part-type="species">formosum</tp:taxon-name-part></tp:taxon-name></italic>, <bold><named-content xmlns:xlink="http://www.w3.org/1999/xlink" content-type="dwc:institutional_code" xlink:type="simple">ZSM</named-content> 20051735</bold>, type, Japan, Sagami Bay, leg. Haberer, 1901; <italic><tp:taxon-name><tp:taxon-name-part taxon-name-part-type="genus">Melitodes</tp:taxon-name-part> <tp:taxon-name-part taxon-name-part-type="species">flabellifera</tp:taxon-name-part></tp:taxon-name></italic>: <bold><named-content xmlns:xlink="http://www.w3.org/1999/xlink" content-type="dwc:institutional_code" xlink:type="simple">ZMB</named-content> 5822</bold>, syntype, Japan, up to 20 m depth, coll. Doflein, 1904/05; <bold><named-content xmlns:xlink="http://www.w3.org/1999/xlink" content-type="dwc:institutional_code" xlink:type="simple">NHMW</named-content> 2426</bold>, Enoshima, Nagoya, coll. Drasche, Koerbl, 18–19 December 1877; <bold><named-content xmlns:xlink="http://www.w3.org/1999/xlink" content-type="dwc:institutional_code" xlink:type="simple">MZS</named-content>-Cni52</bold>, Sagami Bay, coll. Doederlein, 1882; <bold><abbrev xmlns:xlink="http://www.w3.org/1999/xlink" content-type="institution" xlink:title="British Museum of Natural History, London, UK" xlink:type="simple">BMNH</abbrev> 1936.7.6.7</bold>, Sagami Channel, Sagami Bay, purchased of Shibayama Nat. Sci. Laboratory Cat. No. 7c-7A, 7 August 1931; <italic><tp:taxon-name><tp:taxon-name-part taxon-name-part-type="genus">Melitodes</tp:taxon-name-part> <tp:taxon-name-part taxon-name-part-type="species">densa</tp:taxon-name-part></tp:taxon-name></italic>: <bold><named-content xmlns:xlink="http://www.w3.org/1999/xlink" content-type="dwc:institutional_code" xlink:type="simple">ZMB</named-content> 5801</bold>, syntype, Sagami Bay, 60–250 m?, coll. Doflein 1904/05; <bold><named-content xmlns:xlink="http://www.w3.org/1999/xlink" content-type="dwc:institutional_code" xlink:type="simple">ZMB</named-content> 5809</bold>, syntype, Sagami Bay, littoral, coll. Doflein1904/05; previously unidentified museum material: <bold><abbrev xmlns:xlink="http://www.w3.org/1999/xlink" content-type="institution" xlink:title="British Museum of Natural History, London, UK" xlink:type="simple">BMNH</abbrev> 1883.8.29.10</bold>, Enoshima, Japan, coll. Res. by D?.F.J. Burge; <bold><named-content xmlns:xlink="http://www.w3.org/1999/xlink" content-type="dwc:institutional_code" xlink:type="simple">MZS</named-content>-Cni 235</bold>, Jogashima, Sagami Bay, Japan, coll. Doederlein; <bold><named-content xmlns:xlink="http://www.w3.org/1999/xlink" content-type="dwc:institutional_code" xlink:type="simple">ZMUC</named-content> ANT-000591</bold>, Misaki, Sagami Bay, Japan, 1–2 fms (2–4 m), coll. Dr. Th. Mortensen, 24 June 1914; <bold><named-content xmlns:xlink="http://www.w3.org/1999/xlink" content-type="dwc:institutional_code" xlink:type="simple">UMUTZ</named-content>-CnidG- 257 (G-23b)</bold>, gorgonia cave at Koajiro, Misaki, Sagami Bay, 16 July 1897; <bold><named-content xmlns:xlink="http://www.w3.org/1999/xlink" content-type="dwc:institutional_code" xlink:type="simple">UMUTZ</named-content>-CnidG-258 (G-23c)</bold>, same data as <named-content xmlns:xlink="http://www.w3.org/1999/xlink" content-type="dwc:institutional_code" xlink:type="simple">UMUTZ</named-content>-CnidG-257 (G-23b); <bold><named-content xmlns:xlink="http://www.w3.org/1999/xlink" content-type="dwc:institutional_code" xlink:type="simple">UMUTZ</named-content>-CnidG-259 (G-23d)</bold>, same data as <named-content xmlns:xlink="http://www.w3.org/1999/xlink" content-type="dwc:institutional_code" xlink:type="simple">UMUTZ</named-content>-CnidG-257 (G-23b); <bold><named-content xmlns:xlink="http://www.w3.org/1999/xlink" content-type="dwc:institutional_code" xlink:type="simple">UMUTZ</named-content>-CnidG-35</bold>, Misaki, Sagami Bay, Japan sp. no. 19; <bold><named-content xmlns:xlink="http://www.w3.org/1999/xlink" content-type="dwc:institutional_code" xlink:type="simple">UMUTZ</named-content>-CnidG-260 (G-35b)</bold>, same data as <named-content xmlns:xlink="http://www.w3.org/1999/xlink" content-type="dwc:institutional_code" xlink:type="simple">UMUTZ</named-content>-CnidG-35; <bold><named-content xmlns:xlink="http://www.w3.org/1999/xlink" content-type="dwc:institutional_code" xlink:type="simple">UMUTZ</named-content>-CnidG-261 (G-35c)</bold>, same data as <named-content xmlns:xlink="http://www.w3.org/1999/xlink" content-type="dwc:institutional_code" xlink:type="simple">UMUTZ</named-content>-CnidG-35; <bold><named-content xmlns:xlink="http://www.w3.org/1999/xlink" content-type="dwc:institutional_code" xlink:type="simple">UMUTZ</named-content>-CnidG-262 (G-35d)</bold>, same data as UMUT<bold>Z-CnidG</bold>-35; <bold><named-content xmlns:xlink="http://www.w3.org/1999/xlink" content-type="dwc:institutional_code" xlink:type="simple">UMUTZ</named-content>-CnidG-36</bold>, Misaki, Sagami Bay, Japan; <bold><named-content xmlns:xlink="http://www.w3.org/1999/xlink" content-type="dwc:institutional_code" xlink:type="simple">UMUTZ</named-content>-CnidG-263 (G-36b)</bold>, same data as UMUT<bold>Z-CnidG</bold>-36; <bold><!--PageBreak--><named-content xmlns:xlink="http://www.w3.org/1999/xlink" content-type="dwc:institutional_code" xlink:type="simple">UMUTZ</named-content>-CnidG-264 (G-36c)</bold>, same data as UMUT<bold>Z-CnidG</bold>-36; <bold><named-content xmlns:xlink="http://www.w3.org/1999/xlink" content-type="dwc:institutional_code" xlink:type="simple">UMUTZ</named-content>-CnidG-265 (G-36d)</bold>, same data as UMUT<bold>Z-CnidG</bold>-36; <bold><named-content xmlns:xlink="http://www.w3.org/1999/xlink" content-type="dwc:institutional_code" xlink:type="simple">UMUTZ</named-content>-CnidG-37</bold>, Misaki, Sagami Bay, Japan, coll. K. Kinoshita, summer 1906; <bold><named-content xmlns:xlink="http://www.w3.org/1999/xlink" content-type="dwc:institutional_code" xlink:type="simple">UMUTZ</named-content>-CnidG-266 (G-37b)</bold>, same data as <named-content xmlns:xlink="http://www.w3.org/1999/xlink" content-type="dwc:institutional_code" xlink:type="simple">UMUTZ</named-content>-CnidG-37; <bold><named-content xmlns:xlink="http://www.w3.org/1999/xlink" content-type="dwc:institutional_code" xlink:type="simple">UMUTZ</named-content>-CnidG-267 (G-37c)</bold>, same data as UMUT<bold>Z-CnidG</bold>-37; <bold><named-content xmlns:xlink="http://www.w3.org/1999/xlink" content-type="dwc:institutional_code" xlink:type="simple">UMUTZ</named-content>-CnidG-269 (G-37e)</bold>, same data as <named-content xmlns:xlink="http://www.w3.org/1999/xlink" content-type="dwc:institutional_code" xlink:type="simple">UMUTZ</named-content>-CnidG-37; <bold><named-content xmlns:xlink="http://www.w3.org/1999/xlink" content-type="dwc:institutional_code" xlink:type="simple">UMUTZ</named-content>-CnidG-38</bold>, Cape Makurazaki, Kagoshima Prefecture, coll. M. Miyajima by diving, 7 August 1899; <bold><named-content xmlns:xlink="http://www.w3.org/1999/xlink" content-type="dwc:institutional_code" xlink:type="simple">UMUTZ</named-content>-CnidG-42</bold>, Misaki, Sagami Bay, Japan, 1–5 April 1917; <bold><named-content xmlns:xlink="http://www.w3.org/1999/xlink" content-type="dwc:institutional_code" xlink:type="simple">UMUTZ</named-content>-CnidG-272 (G-42b)</bold>, same data as <named-content xmlns:xlink="http://www.w3.org/1999/xlink" content-type="dwc:institutional_code" xlink:type="simple">UMUTZ</named-content>-CnidG-42; <bold><named-content xmlns:xlink="http://www.w3.org/1999/xlink" content-type="dwc:institutional_code" xlink:type="simple">UMUTZ</named-content>-CnidG-43</bold>, Misaki, Sagami Bay, Japasp. n. no. 77; <bold><named-content xmlns:xlink="http://www.w3.org/1999/xlink" content-type="dwc:institutional_code" xlink:type="simple">UMUTZ</named-content>-CnidG-273 (G-43b)</bold>, same data as UMUT<bold>Z-CnidG</bold>-43; <bold><named-content xmlns:xlink="http://www.w3.org/1999/xlink" content-type="dwc:institutional_code" xlink:type="simple">UMUTZ</named-content>-CnidG-274 (G-43c)</bold>, same data as <named-content xmlns:xlink="http://www.w3.org/1999/xlink" content-type="dwc:institutional_code" xlink:type="simple">UMUTZ</named-content>-CnidG-43; <bold><named-content xmlns:xlink="http://www.w3.org/1999/xlink" content-type="dwc:institutional_code" xlink:type="simple">UMUTZ</named-content>-CnidG-275 (G-43d)</bold>, same data as <named-content xmlns:xlink="http://www.w3.org/1999/xlink" content-type="dwc:institutional_code" xlink:type="simple">UMUTZ</named-content>-CnidG-43; <bold><named-content xmlns:xlink="http://www.w3.org/1999/xlink" content-type="dwc:institutional_code" xlink:type="simple">UMUTZ</named-content>-CnidG-276 (G-43e)</bold>, same data as <named-content xmlns:xlink="http://www.w3.org/1999/xlink" content-type="dwc:institutional_code" xlink:type="simple">UMUTZ</named-content>-CnidG-43; <bold><named-content xmlns:xlink="http://www.w3.org/1999/xlink" content-type="dwc:institutional_code" xlink:type="simple">UMUTZ</named-content>-CnidG-44</bold>, Shimoda Harbour, Izu Peninsula, Japan, vessel Ohnoura-maru cruise, coll. S. Hirota, 28 August 1893; <bold><named-content xmlns:xlink="http://www.w3.org/1999/xlink" content-type="dwc:institutional_code" xlink:type="simple">UMUTZ</named-content>-CnidG-277 (G-44b)</bold>, same data as <named-content xmlns:xlink="http://www.w3.org/1999/xlink" content-type="dwc:institutional_code" xlink:type="simple">UMUTZ</named-content>-CnidG-44; <bold><named-content xmlns:xlink="http://www.w3.org/1999/xlink" content-type="dwc:institutional_code" xlink:type="simple">UMUTZ</named-content>-CnidG-278 (G-44c)</bold>, same data as <named-content xmlns:xlink="http://www.w3.org/1999/xlink" content-type="dwc:institutional_code" xlink:type="simple">UMUTZ</named-content>-CnidG-44; <bold><named-content xmlns:xlink="http://www.w3.org/1999/xlink" content-type="dwc:institutional_code" xlink:type="simple">UMUTZ</named-content>-CnidG-116</bold>, near Misaki Marine biological Station, Sagami Bay, Japan, coll. I. Ijima by diving, 1913; <bold><named-content xmlns:xlink="http://www.w3.org/1999/xlink" content-type="dwc:institutional_code" xlink:type="simple">UMUTZ</named-content>-CnidG-192</bold>, Moroiso, Misaki, Sagami Bay, Japan, collected by diving, 12 August 1904; <bold><named-content xmlns:xlink="http://www.w3.org/1999/xlink" content-type="dwc:institutional_code" xlink:type="simple">UMUTZ</named-content>-CnidG-196</bold>, Shimo-Chikura, Kagoshima Prefecture, Japan, coll. M. Miyajima by coral net, 12 July 1899; <bold><abbrev xmlns:xlink="http://www.w3.org/1999/xlink" content-type="institution" xlink:title="Asako K. Matsumoto collection, Planetary Exploration Research Center (PERC), Chiba Institute of Technology (Chitech), Japan" xlink:type="simple">AKM</abbrev> 1633</bold>, Kominato, Japan, April 1944, deposited in Aikappu Museum of Natural History, Akkeshi Marine Station, Field Science Center for Northern Biosphere Hokkaido University; <bold><abbrev xmlns:xlink="http://www.w3.org/1999/xlink" content-type="institution" xlink:title="The Biological Institute on Kuroshio, Kochi, Japan" xlink:type="simple">BIK</abbrev>-G224</bold>, Saba-shima Is. Koga Bay, Oga Peninsula, Sea of Japan, 7 m, coll. Y. Sato. 14 July 1988; <bold><abbrev xmlns:xlink="http://www.w3.org/1999/xlink" content-type="institution" xlink:title="The Biological Institute on Kuroshio, Kochi, Japan" xlink:type="simple">BIK</abbrev>-G226</bold>, same data as <abbrev xmlns:xlink="http://www.w3.org/1999/xlink" content-type="institution" xlink:title="The Biological Institute on Kuroshio, Kochi, Japan" xlink:type="simple">BIK</abbrev>-G224; <bold><named-content xmlns:xlink="http://www.w3.org/1999/xlink" content-type="dwc:institutional_code" xlink:type="simple">RMNH</named-content> Coel. 41914 (<abbrev xmlns:xlink="http://www.w3.org/1999/xlink" content-type="institution" xlink:title="Asako K. Matsumoto collection, Planetary Exploration Research Center (PERC), Chiba Institute of Technology (Chitech), Japan" xlink:type="simple">AKM</abbrev> 594)</bold>, Entrance of Otsuchi Bay, Otsuchi, Iwate Prefecture, <named-content xmlns:xlink="http://www.w3.org/1999/xlink" content-type="dwc:verbatimCoordinates" xlink:type="simple">39°21.858'N, 141°59.972'E</named-content>, 65.6 m, <italic>R/V Yayoi</italic>, coll. A.K. Matsumoto, 12 September 2005; <bold><named-content xmlns:xlink="http://www.w3.org/1999/xlink" content-type="dwc:institutional_code" xlink:type="simple">RMNH</named-content> Coel. 41915 (<abbrev xmlns:xlink="http://www.w3.org/1999/xlink" content-type="institution" xlink:title="Asako K. Matsumoto collection, Planetary Exploration Research Center (PERC), Chiba Institute of Technology (Chitech), Japan" xlink:type="simple">AKM</abbrev> 614)</bold>, same data as <named-content xmlns:xlink="http://www.w3.org/1999/xlink" content-type="dwc:institutional_code" xlink:type="simple">RMNH</named-content> Coel.41914; <bold><named-content xmlns:xlink="http://www.w3.org/1999/xlink" content-type="dwc:institutional_code" xlink:type="simple">RMNH</named-content> Coel. 41916 (<abbrev xmlns:xlink="http://www.w3.org/1999/xlink" content-type="institution" xlink:title="Asako K. Matsumoto collection, Planetary Exploration Research Center (PERC), Chiba Institute of Technology (Chitech), Japan" xlink:type="simple">AKM</abbrev> 615)</bold>, Entrance of Otsuchi Bay, Iwate Prefecture, <named-content xmlns:xlink="http://www.w3.org/1999/xlink" content-type="dwc:verbatimCoordinates" xlink:type="simple">39°21.917'N, 142°00.031'E</named-content>, 77.6 m, <italic>R/V Yayoi</italic>, St.1(=St.2) 1 m biological dredge, coll. A.K. Matsumoto, 12 September 2005; <bold><named-content xmlns:xlink="http://www.w3.org/1999/xlink" content-type="dwc:institutional_code" xlink:type="simple">RMNH</named-content> Coel. 41917 (<abbrev xmlns:xlink="http://www.w3.org/1999/xlink" content-type="institution" xlink:title="Asako K. Matsumoto collection, Planetary Exploration Research Center (PERC), Chiba Institute of Technology (Chitech), Japan" xlink:type="simple">AKM</abbrev> 618)</bold>, same data as <named-content xmlns:xlink="http://www.w3.org/1999/xlink" content-type="dwc:institutional_code" xlink:type="simple">RMNH</named-content> Coel.41916; <bold><named-content xmlns:xlink="http://www.w3.org/1999/xlink" content-type="dwc:institutional_code" xlink:type="simple">RMNH</named-content> Coel. 41918 (<abbrev xmlns:xlink="http://www.w3.org/1999/xlink" content-type="institution" xlink:title="Asako K. Matsumoto collection, Planetary Exploration Research Center (PERC), Chiba Institute of Technology (Chitech), Japan" xlink:type="simple">AKM</abbrev> 619)</bold>, off Ohako-zaki Cape, Otsuchi Bay, Iwate Prefecture, <named-content xmlns:xlink="http://www.w3.org/1999/xlink" content-type="dwc:verbatimCoordinates" xlink:type="simple">39°21.428'N, 142°00.520'E</named-content>, 69.2 m, <italic>R/V Yayoi</italic>, St.2(=St.5), 1 m biological dredge, coll. A.K. Matsumoto, 12 September 2005; <bold><named-content xmlns:xlink="http://www.w3.org/1999/xlink" content-type="dwc:institutional_code" xlink:type="simple">RMNH</named-content> Coel. 41919 (<abbrev xmlns:xlink="http://www.w3.org/1999/xlink" content-type="institution" xlink:title="Asako K. Matsumoto collection, Planetary Exploration Research Center (PERC), Chiba Institute of Technology (Chitech), Japan" xlink:type="simple">AKM</abbrev> 622)</bold>, same data as <named-content xmlns:xlink="http://www.w3.org/1999/xlink" content-type="dwc:institutional_code" xlink:type="simple">RMNH</named-content> Coel.41918; <bold><named-content xmlns:xlink="http://www.w3.org/1999/xlink" content-type="dwc:institutional_code" xlink:type="simple">RMNH</named-content> Coel. 41920 (<abbrev xmlns:xlink="http://www.w3.org/1999/xlink" content-type="institution" xlink:title="Asako K. Matsumoto collection, Planetary Exploration Research Center (PERC), Chiba Institute of Technology (Chitech), Japan" xlink:type="simple">AKM</abbrev> 1200)</bold>, off Ohako-zaki Cape, Otsuchi Bay, Iwate Prefecture, ca. <named-content xmlns:xlink="http://www.w3.org/1999/xlink" content-type="dwc:verbatimCoordinates" xlink:type="simple">39°21'N, 142°00'E</named-content>, ca. 90 m, local fishery boat <italic>Taku-maru</italic>, gill-net, coll. K. Morita, ca. 21 March 2008; <bold><named-content xmlns:xlink="http://www.w3.org/1999/xlink" content-type="dwc:institutional_code" xlink:type="simple">RMNH</named-content> Coel. 41921 (<abbrev xmlns:xlink="http://www.w3.org/1999/xlink" content-type="institution" xlink:title="Asako K. Matsumoto collection, Planetary Exploration Research Center (PERC), Chiba Institute of Technology (Chitech), Japan" xlink:type="simple">AKM</abbrev> 1201)</bold>, same data as <named-content xmlns:xlink="http://www.w3.org/1999/xlink" content-type="dwc:institutional_code" xlink:type="simple">RMNH</named-content> Coel.41920; <bold><named-content xmlns:xlink="http://www.w3.org/1999/xlink" content-type="dwc:institutional_code" xlink:type="simple">RMNH</named-content> Coel. 41922 (<abbrev xmlns:xlink="http://www.w3.org/1999/xlink" content-type="institution" xlink:title="Asako K. Matsumoto collection, Planetary Exploration Research Center (PERC), Chiba Institute of Technology (Chitech), Japan" xlink:type="simple">AKM</abbrev> 1204)</bold>, off Ohako-zaki Cape, Otsuchi Bay, Iwate Prefecture, ca. <named-content xmlns:xlink="http://www.w3.org/1999/xlink" content-type="dwc:verbatimCoordinates" xlink:type="simple">39°21'N, 142°00'E</named-content>, ca. 90 m, local fishery boat <italic>Taku-maru</italic>, gill-net, coll. K. Morita, 2 May. 2008; <bold><named-content xmlns:xlink="http://www.w3.org/1999/xlink" content-type="dwc:institutional_code" xlink:type="simple">RMNH</named-content> Coel. 41923 (<abbrev xmlns:xlink="http://www.w3.org/1999/xlink" content-type="institution" xlink:title="Asako K. Matsumoto collection, Planetary Exploration Research Center (PERC), Chiba Institute of Technology (Chitech), Japan" xlink:type="simple">AKM</abbrev> 1252)</bold>, off Ohako-zaki Cape, Otsuchi Bay, Iwate Prefecture, ca. <named-content xmlns:xlink="http://www.w3.org/1999/xlink" content-type="dwc:verbatimCoordinates" xlink:type="simple">39°21'N, 142°00'E</named-content>, ca.75 m, local fishery boat <italic>Taku-maru</italic>, gill-net, coll. K. Morita, 9 May 2008; <bold><named-content xmlns:xlink="http://www.w3.org/1999/xlink" content-type="dwc:institutional_code" xlink:type="simple">RMNH</named-content> Coel. 41924 (<abbrev xmlns:xlink="http://www.w3.org/1999/xlink" content-type="institution" xlink:title="Asako K. Matsumoto collection, Planetary Exploration Research Center (PERC), Chiba Institute of Technology (Chitech), Japan" xlink:type="simple">AKM</abbrev> 1526)</bold>, off Oshima Is. Entrance of Otsuchi Bay and Funakoshi Bay, Iwate Prefecture, <named-content xmlns:xlink="http://www.w3.org/1999/xlink" content-type="dwc:verbatimCoordinates" xlink:type="simple">39°22.085'N, 142°01.152'E</named-content>, 97 m, <italic>R/V Yayoi</italic>, 1 m biological dredge, coll. A.K. Matsumoto, 26 April 2010.</p></tp:treatment-sec><tp:treatment-sec sec-type="Re-description"><title>Re-description.</title><p>Colony bushy with few anastomoses. Branches flattened in the plane of branching and polyps arranged bilaterally. Points with slightly bent spindles <!--PageBreak--><!--PageBreak--><!--PageBreak--><!--PageBreak--><!--PageBreak--><!--PageBreak--><!--PageBreak--><!--PageBreak--><!--PageBreak--><!--PageBreak--><!--PageBreak--><!--PageBreak--><!--PageBreak--><!--PageBreak--><!--PageBreak--><!--PageBreak--><!--PageBreak--><!--PageBreak--><!--PageBreak--><!--PageBreak-->up to 0.20 mm long, distal end with more developed tubercles (Fig. <xref ref-type="fig" rid="F38">38a</xref>). Collaret with bent spindles up to 0.25 mm long, middle part with more developed tubercles. Tentacles with platelets, the larger ones crescent-shaped with irregular projections (Fig. <xref ref-type="fig" rid="F38">38b</xref>). These platelets are up to 0.10 mm long. Pharynx with straight spiny rods, up to 0.05 mm long. Coenenchyme with capstans (Fig. <xref ref-type="fig" rid="F38">38c</xref>), 0.07–0.08 mm long and small clubs of similar length (Fig. <xref ref-type="fig" rid="F38">38d</xref>). Furthermore spindles (Fig. <xref ref-type="fig" rid="F38">38e</xref>), unilaterally spinose spindles (Fig. <xref ref-type="fig" rid="F38">38f</xref>) and unilaterally spinose spheroids (Fig. <xref ref-type="fig" rid="F38">38g</xref>) are present, 0.10–0.30 mm long. All with simple and complex tubercles. The calyces with additional clubs, up to 0.20 mm long (Fig. <xref ref-type="fig" rid="F38">38h</xref>). The axis has smooth and sparsely tuberculate rods (Fig. <xref ref-type="fig" rid="F38">38i</xref>).</p><fig id="F36" position="float" orientation="portrait"><label>Figure 36.</label><caption><p><italic><tp:taxon-name><tp:taxon-name-part taxon-name-part-type="genus">Melithaea</tp:taxon-name-part> <tp:taxon-name-part taxon-name-part-type="species">japonica</tp:taxon-name-part></tp:taxon-name></italic>; <bold>a</bold> <italic><tp:taxon-name><tp:taxon-name-part taxon-name-part-type="genus">Pleurocoralloides</tp:taxon-name-part> <tp:taxon-name-part taxon-name-part-type="species">formosum</tp:taxon-name-part></tp:taxon-name></italic>, <named-content xmlns:xlink="http://www.w3.org/1999/xlink" content-type="dwc:institutional_code" xlink:type="simple">ZSM</named-content> 20051735 <bold>b</bold> <italic><tp:taxon-name><tp:taxon-name-part taxon-name-part-type="genus">Melitodes</tp:taxon-name-part> <tp:taxon-name-part taxon-name-part-type="species">flabellifera</tp:taxon-name-part></tp:taxon-name></italic> <named-content xmlns:xlink="http://www.w3.org/1999/xlink" content-type="dwc:institutional_code" xlink:type="simple">ZMB</named-content> 5822 <bold>c</bold> <italic><tp:taxon-name><tp:taxon-name-part taxon-name-part-type="genus">Melitodes</tp:taxon-name-part> <tp:taxon-name-part taxon-name-part-type="species">densa</tp:taxon-name-part></tp:taxon-name></italic>, <named-content xmlns:xlink="http://www.w3.org/1999/xlink" content-type="dwc:institutional_code" xlink:type="simple">ZMB</named-content> 5801 <bold>d</bold> <italic><tp:taxon-name><tp:taxon-name-part taxon-name-part-type="genus">Melitodes</tp:taxon-name-part> <tp:taxon-name-part taxon-name-part-type="species">densa</tp:taxon-name-part></tp:taxon-name></italic>, <named-content xmlns:xlink="http://www.w3.org/1999/xlink" content-type="dwc:institutional_code" xlink:type="simple">ZMB</named-content> 5809 <bold>e</bold> <italic><tp:taxon-name><tp:taxon-name-part taxon-name-part-type="genus">Melitodes</tp:taxon-name-part> <tp:taxon-name-part taxon-name-part-type="species">falbellifera</tp:taxon-name-part></tp:taxon-name></italic>, <named-content xmlns:xlink="http://www.w3.org/1999/xlink" content-type="dwc:institutional_code" xlink:type="simple">NHMW</named-content> 2426.</p></caption><graphic xmlns:xlink="http://www.w3.org/1999/xlink" xlink:href="zookeys-522-001-g036.jpg" position="float" orientation="portrait" xlink:type="simple" id="oo_57497.jpg"/></fig><fig id="F37" position="float" orientation="portrait"><label>Figure 37.</label><caption><p><italic><tp:taxon-name><tp:taxon-name-part taxon-name-part-type="genus">Melithaea</tp:taxon-name-part> <tp:taxon-name-part taxon-name-part-type="species">japonica</tp:taxon-name-part></tp:taxon-name></italic>; <bold>a</bold> <abbrev xmlns:xlink="http://www.w3.org/1999/xlink" content-type="institution" xlink:title="The Biological Institute on Kuroshio, Kochi, Japan" xlink:type="simple">BIK</abbrev>-G 224 <bold>b</bold> <named-content xmlns:xlink="http://www.w3.org/1999/xlink" content-type="dwc:institutional_code" xlink:type="simple">NHMW</named-content> 8047 <bold>c</bold> <named-content xmlns:xlink="http://www.w3.org/1999/xlink" content-type="dwc:institutional_code" xlink:type="simple">RMNH</named-content> Coel. 41922.</p></caption><graphic xmlns:xlink="http://www.w3.org/1999/xlink" xlink:href="zookeys-522-001-g037.jpg" position="float" orientation="portrait" xlink:type="simple" id="oo_57498.jpg"/></fig><fig id="F38" position="float" orientation="portrait"><label>Figure 38.</label><caption><p>Sclerites of <italic><tp:taxon-name><tp:taxon-name-part taxon-name-part-type="genus">Melithaea</tp:taxon-name-part> <tp:taxon-name-part taxon-name-part-type="species">japonica</tp:taxon-name-part></tp:taxon-name></italic>, <abbrev xmlns:xlink="http://www.w3.org/1999/xlink" content-type="institution" xlink:title="British Museum of Natural History, London, UK" xlink:type="simple">BMNH</abbrev> 1946.1.14.207; <bold>a</bold> point spindles <bold>b</bold> tentacle sclerite <bold>c</bold> capstans <bold>d</bold> clubs of coenenchyme <bold>e</bold> spindles <bold>f</bold> unilateraly spinose spindle <bold>g</bold> unilaterally spinose spheroids <bold>h</bold> club of calyx; <bold>i</bold>, axial rod.</p></caption><graphic xmlns:xlink="http://www.w3.org/1999/xlink" xlink:href="zookeys-522-001-g038.jpg" position="float" orientation="portrait" xlink:type="simple" id="oo_57499.jpg"/></fig></tp:treatment-sec><tp:treatment-sec sec-type="Color"><title>Color.</title><p>Red with yellow polyps. Variation: red (most colonies), pink, with yellow or white polyps, tentacle and pharynx sclerites colorless, all others orange; or colonies yellow with all sclerites yellow; or white with yellow polyps with polyp sclerites yellow and all others colorless. <named-content xmlns:xlink="http://www.w3.org/1999/xlink" content-type="dwc:institutional_code" xlink:type="simple">RMNH</named-content> Coel. 41923 is rather unique in having a pale light brown colony, tentacle sclerites colorless, others colorless, partly white and partly yellow, or entirely yellow.</p></tp:treatment-sec><tp:treatment-sec sec-type="Distribution"><title>Distribution.</title><p><italic><tp:taxon-name><tp:taxon-name-part taxon-name-part-type="genus">Melithaea</tp:taxon-name-part> <tp:taxon-name-part taxon-name-part-type="species">japonica</tp:taxon-name-part></tp:taxon-name></italic> is found at the eastern Pacific side of Japan; Sagami Bay, Izu Peninsula, Boso Peninsula, Nagasaki (Kyushu Is.), Shimo-Chikura (Kagoshima Prefecture, Kyushu Is.), Cape Makurazaki (Kagoshima Prefecture, Kyushu Is.), Otsuchi Bay (Sanriku, Iwate Prefecture); and at the western Sea of Japan side; Oga peninsula(Akita Prefecture) (Fig. <xref ref-type="fig" rid="F55">55</xref>).</p></tp:treatment-sec><tp:treatment-sec sec-type="Remarks"><title>Remarks.</title><p>The examined type material of <italic><tp:taxon-name><tp:taxon-name-part taxon-name-part-type="genus">Mopsella</tp:taxon-name-part> <tp:taxon-name-part taxon-name-part-type="species">japonica</tp:taxon-name-part></tp:taxon-name></italic> was fragmented. In Harvard we only found one microscope slide (<named-content xmlns:xlink="http://www.w3.org/1999/xlink" content-type="dwc:institutional_code" xlink:type="simple">MCZ</named-content> 4265, ALCY-412), in London only dried sclerites of the Harvard material (<abbrev xmlns:xlink="http://www.w3.org/1999/xlink" content-type="institution" xlink:title="British Museum of Natural History, London, UK" xlink:type="simple">BMNH</abbrev> 1946.1.14.207). The type colony seems to be lost. Only in Vienna we found complete specimens identified as <italic><tp:taxon-name><tp:taxon-name-part taxon-name-part-type="genus">Melithaea</tp:taxon-name-part> <tp:taxon-name-part taxon-name-part-type="species">japonica</tp:taxon-name-part></tp:taxon-name></italic>; <named-content xmlns:xlink="http://www.w3.org/1999/xlink" content-type="dwc:institutional_code" xlink:type="simple">NHMW</named-content> 8046, <named-content xmlns:xlink="http://www.w3.org/1999/xlink" content-type="dwc:institutional_code" xlink:type="simple">NHMW</named-content> 8047 (Fig. <xref ref-type="fig" rid="F37">37b</xref>) and NHMW12690 identified as <italic><tp:taxon-name><tp:taxon-name-part taxon-name-part-type="genus">Melithaea</tp:taxon-name-part> <tp:taxon-name-part taxon-name-part-type="species">japonica</tp:taxon-name-part></tp:taxon-name></italic>, the sclerites resemble those of the type material (Figs <xref ref-type="fig" rid="F39">39</xref>, <xref ref-type="fig" rid="F40">40</xref>). The collector of <named-content xmlns:xlink="http://www.w3.org/1999/xlink" content-type="dwc:institutional_code" xlink:type="simple">NHMW</named-content> 8046, Dr. Albrecht von Roretz visited Japan as a medical attaché of Aus<!--PageBreak-->tria (= Hungarian legation) between 1875–1879 and possibly collected this material. <named-content xmlns:xlink="http://www.w3.org/1999/xlink" content-type="dwc:institutional_code" xlink:type="simple">NHMW</named-content> 2426 (<italic><tp:taxon-name><tp:taxon-name-part taxon-name-part-type="genus">Melithaea</tp:taxon-name-part> <tp:taxon-name-part taxon-name-part-type="species">flabellifera</tp:taxon-name-part></tp:taxon-name></italic>) and <named-content xmlns:xlink="http://www.w3.org/1999/xlink" content-type="dwc:institutional_code" xlink:type="simple">NHMW</named-content> 8047 were collected by Dr. Richard. v. Drasche. He visited Japan during the Far East expedition 1875–1876. The Ostasiatisches Expedition by Baron Eug. V. Ransonnet, during which <named-content xmlns:xlink="http://www.w3.org/1999/xlink" content-type="dwc:institutional_code" xlink:type="simple">NHMW</named-content> 12690 was collected, happened in 1873 (<xref ref-type="bibr" rid="B20">Matsumoto 2013</xref>, submitted).</p><fig id="F39" position="float" orientation="portrait"><label>Figure 39.</label><caption><p>Sclerites of <italic><tp:taxon-name><tp:taxon-name-part taxon-name-part-type="genus">Melithaea</tp:taxon-name-part> <tp:taxon-name-part taxon-name-part-type="species">japonica</tp:taxon-name-part></tp:taxon-name></italic>, <named-content xmlns:xlink="http://www.w3.org/1999/xlink" content-type="dwc:institutional_code" xlink:type="simple">NHMW</named-content> 8047; <bold>a</bold> point spindle <bold>b</bold> collaret spindles <bold>c</bold> tentacle sclerites <bold>d</bold> pharynx rods <bold>e</bold> capstans <bold>f</bold> clubs of coenenchyme <bold>g</bold> clubs of calyx.</p></caption><graphic xmlns:xlink="http://www.w3.org/1999/xlink" xlink:href="zookeys-522-001-g039.jpg" position="float" orientation="portrait" xlink:type="simple" id="oo_57500.jpg"/></fig><fig id="F40" position="float" orientation="portrait"><label>Figure 40.</label><caption><p>Sclerites of <italic><tp:taxon-name><tp:taxon-name-part taxon-name-part-type="genus">Melithaea</tp:taxon-name-part> <tp:taxon-name-part taxon-name-part-type="species">japonica</tp:taxon-name-part></tp:taxon-name></italic>, <named-content xmlns:xlink="http://www.w3.org/1999/xlink" content-type="dwc:institutional_code" xlink:type="simple">NHMW</named-content> 8047; <bold>a</bold> clubs of calyx <bold>b</bold> capstans <bold>c</bold> unilaterally spinose spheroids <bold>d</bold> unilaterally spinose spindle <bold>e</bold> spindles.</p></caption><graphic xmlns:xlink="http://www.w3.org/1999/xlink" xlink:href="zookeys-522-001-g040.jpg" position="float" orientation="portrait" xlink:type="simple" id="oo_57501.jpg"/></fig><p>Despite the small remainder of the type we could link it with other species described from Sagami Bay. Apparently this is the most common shallow-water species of the region, <xref ref-type="bibr" rid="B14">Kükenthal (1908)</xref> mentioned 40 specimens for his <italic><tp:taxon-name><tp:taxon-name-part taxon-name-part-type="genus">Melitodes</tp:taxon-name-part> <tp:taxon-name-part taxon-name-part-type="species">flabellifera</tp:taxon-name-part></tp:taxon-name></italic>. We examined <named-content xmlns:xlink="http://www.w3.org/1999/xlink" content-type="dwc:institutional_code" xlink:type="simple">ZMB</named-content> 5822 (Figs <xref ref-type="fig" rid="F36">36b</xref>, <xref ref-type="fig" rid="F41">41</xref>, <xref ref-type="fig" rid="F42">42</xref>) and <named-content xmlns:xlink="http://www.w3.org/1999/xlink" content-type="dwc:institutional_code" xlink:type="simple">NHMW</named-content> 2426 (Figs <xref ref-type="fig" rid="F36">36e</xref>, <xref ref-type="fig" rid="F43">43</xref>, <xref ref-type="fig" rid="F44">44</xref>). They both are similar to <italic><tp:taxon-name><tp:taxon-name-part taxon-name-part-type="genus">Melithaea</tp:taxon-name-part> <tp:taxon-name-part taxon-name-part-type="species">japonica</tp:taxon-name-part></tp:taxon-name></italic>.</p><fig id="F41" position="float" orientation="portrait"><label>Figure 41.</label><caption><p>Sclerites of <italic><tp:taxon-name><tp:taxon-name-part taxon-name-part-type="genus">Melitodes</tp:taxon-name-part> <tp:taxon-name-part taxon-name-part-type="species">flabellifera</tp:taxon-name-part></tp:taxon-name></italic>, <named-content xmlns:xlink="http://www.w3.org/1999/xlink" content-type="dwc:institutional_code" xlink:type="simple">ZMB</named-content> 5822; <bold>a</bold> point spindle <bold>b</bold> collaret spindle <bold>c</bold> tentacle sclerites <bold>d</bold> pharynx rods <bold>e</bold> unilaterally spinose spheroids <bold>f</bold> unilaterally spinose spindle.</p></caption><graphic xmlns:xlink="http://www.w3.org/1999/xlink" xlink:href="zookeys-522-001-g041.jpg" position="float" orientation="portrait" xlink:type="simple" id="oo_57502.jpg"/></fig><fig id="F42" position="float" orientation="portrait"><label>Figure 42.</label><caption><p>Sclerites of <italic><tp:taxon-name><tp:taxon-name-part taxon-name-part-type="genus">Melitodes</tp:taxon-name-part> <tp:taxon-name-part taxon-name-part-type="species">flabellifera</tp:taxon-name-part></tp:taxon-name></italic>, <named-content xmlns:xlink="http://www.w3.org/1999/xlink" content-type="dwc:institutional_code" xlink:type="simple">ZMB</named-content> 5822; <bold>a</bold> capstans <bold>b</bold> spindles <bold>c</bold> clubs of coenenchyme <bold>d</bold> clubs of calyx.</p></caption><graphic xmlns:xlink="http://www.w3.org/1999/xlink" xlink:href="zookeys-522-001-g042.jpg" position="float" orientation="portrait" xlink:type="simple" id="oo_57503.jpg"/></fig><fig id="F43" position="float" orientation="portrait"><label>Figure 43.</label><caption><p>Sclerites of <italic><tp:taxon-name><tp:taxon-name-part taxon-name-part-type="genus">Melitodes</tp:taxon-name-part> <tp:taxon-name-part taxon-name-part-type="species">flabellifera</tp:taxon-name-part></tp:taxon-name></italic>, <named-content xmlns:xlink="http://www.w3.org/1999/xlink" content-type="dwc:institutional_code" xlink:type="simple">NHMW</named-content> 2426; <bold>a</bold> point spindles <bold>b</bold> collaret spindles <bold>c</bold> tentacle sclerites <bold>d</bold> pharynx rods <bold>e</bold> unilaterally spinose spheroids.</p></caption><graphic xmlns:xlink="http://www.w3.org/1999/xlink" xlink:href="zookeys-522-001-g043.jpg" position="float" orientation="portrait" xlink:type="simple" id="oo_57504.jpg"/></fig><fig id="F44" position="float" orientation="portrait"><label>Figure 44.</label><caption><p>Sclerites of <italic><tp:taxon-name><tp:taxon-name-part taxon-name-part-type="genus">Melitodes</tp:taxon-name-part> <tp:taxon-name-part taxon-name-part-type="species">flabellifera</tp:taxon-name-part></tp:taxon-name></italic>, <named-content xmlns:xlink="http://www.w3.org/1999/xlink" content-type="dwc:institutional_code" xlink:type="simple">NHMW</named-content> 2426; <bold>a</bold> spindles <bold>b</bold> unilaterally spinose spindle <bold>c</bold> clubs of coenenchyme <bold>d</bold> clubs of calyx.</p></caption><graphic xmlns:xlink="http://www.w3.org/1999/xlink" xlink:href="zookeys-522-001-g044.jpg" position="float" orientation="portrait" xlink:type="simple" id="oo_57505.jpg"/></fig><p><italic><tp:taxon-name><tp:taxon-name-part taxon-name-part-type="genus">Melithaea</tp:taxon-name-part> <tp:taxon-name-part taxon-name-part-type="species">densa</tp:taxon-name-part></tp:taxon-name></italic> is also reported to occur in shallow water. According to <xref ref-type="bibr" rid="B15">Kükenthal (1909)</xref> it resembles <italic><tp:taxon-name><tp:taxon-name-part taxon-name-part-type="genus">Melithaea</tp:taxon-name-part> <tp:taxon-name-part taxon-name-part-type="species">flabellifera</tp:taxon-name-part></tp:taxon-name></italic> very much but differs in having more spinose collaret and point sclerites, more densely, stronger ornamented coenenchymal sclerites, and the color always being red with yellow polyps. Later, he separated the two species with <italic><tp:taxon-name><tp:taxon-name-part taxon-name-part-type="genus">Melithaea</tp:taxon-name-part> <tp:taxon-name-part taxon-name-part-type="species">densa</tp:taxon-name-part></tp:taxon-name></italic> having no clubs (<xref ref-type="bibr" rid="B17">Kükenthal 1924</xref>). The <named-content xmlns:xlink="http://www.w3.org/1999/xlink" content-type="dwc:institutional_code" xlink:type="simple">ZMB</named-content> 5801 colony examined by us (Fig. <xref ref-type="fig" rid="F36">36c</xref>) showed many disintegrated sclerites (Figs <xref ref-type="fig" rid="F45">45</xref>, <xref ref-type="fig" rid="F46">46</xref>). As this mostly concerned the smaller sclerites we were unable to show the capstans and small clubs. But we found a few larger calyx clubs, apparently overlooked by <xref ref-type="bibr" rid="B15">Kükenthal (1909)</xref>. Also most point sclerites were badly damaged. We also examined <named-content xmlns:xlink="http://www.w3.org/1999/xlink" content-type="dwc:institutional_code" xlink:type="simple">ZMB</named-content> 5809 (Fig. <xref ref-type="fig" rid="F36">36d</xref>), which had its sclerites less disintegrated (Figs <xref ref-type="fig" rid="F47">47</xref>, <xref ref-type="fig" rid="F48">48</xref>).</p><fig id="F45" position="float" orientation="portrait"><label>Figure 45.</label><caption><p>Sclerites of <italic><tp:taxon-name><tp:taxon-name-part taxon-name-part-type="genus">Melitodes</tp:taxon-name-part> <tp:taxon-name-part taxon-name-part-type="species">densa</tp:taxon-name-part></tp:taxon-name></italic>, <named-content xmlns:xlink="http://www.w3.org/1999/xlink" content-type="dwc:institutional_code" xlink:type="simple">ZMB</named-content> 5801; <bold>a</bold> point spindles <bold>b</bold> collaret spindles <bold>c</bold> tentacle sclerites <bold>d</bold> pharynx rods <bold>e</bold> axial rods <bold>f</bold> unilaterally spinose spheroids <bold>g</bold> unilaterally spinose spindles.</p></caption><graphic xmlns:xlink="http://www.w3.org/1999/xlink" xlink:href="zookeys-522-001-g045.jpg" position="float" orientation="portrait" xlink:type="simple" id="oo_57506.jpg"/></fig><fig id="F46" position="float" orientation="portrait"><label>Figure 46.</label><caption><p>Sclerites of <italic><tp:taxon-name><tp:taxon-name-part taxon-name-part-type="genus">Melitodes</tp:taxon-name-part> <tp:taxon-name-part taxon-name-part-type="species">densa</tp:taxon-name-part></tp:taxon-name></italic>, <named-content xmlns:xlink="http://www.w3.org/1999/xlink" content-type="dwc:institutional_code" xlink:type="simple">ZMB</named-content> 5801; <bold>a</bold> spindles of coenenchyme <bold>b</bold> clubs of calyx.</p></caption><graphic xmlns:xlink="http://www.w3.org/1999/xlink" xlink:href="zookeys-522-001-g046.jpg" position="float" orientation="portrait" xlink:type="simple" id="oo_57605.jpg"/></fig><fig id="F47" position="float" orientation="portrait"><label>Figure 47.</label><caption><p>Sclerites of <italic><tp:taxon-name><tp:taxon-name-part taxon-name-part-type="genus">Melitodes</tp:taxon-name-part> <tp:taxon-name-part taxon-name-part-type="species">densa</tp:taxon-name-part></tp:taxon-name></italic>, <named-content xmlns:xlink="http://www.w3.org/1999/xlink" content-type="dwc:institutional_code" xlink:type="simple">ZMB</named-content> 5809; <bold>a</bold> point spindles <bold>b</bold> collaret spindles <bold>c</bold> tentacle sclerites <bold>d</bold> pharynx rod <bold>e</bold> clubs of calyx.</p></caption><graphic xmlns:xlink="http://www.w3.org/1999/xlink" xlink:href="zookeys-522-001-g047.jpg" position="float" orientation="portrait" xlink:type="simple" id="oo_57508.jpg"/></fig><fig id="F48" position="float" orientation="portrait"><label>Figure 48.</label><caption><p>Coenenchymal sclerites of <italic><tp:taxon-name><tp:taxon-name-part taxon-name-part-type="genus">Melitodes</tp:taxon-name-part> <tp:taxon-name-part taxon-name-part-type="species">densa</tp:taxon-name-part></tp:taxon-name></italic>, <named-content xmlns:xlink="http://www.w3.org/1999/xlink" content-type="dwc:institutional_code" xlink:type="simple">ZMB</named-content> 5809; <bold>a</bold> capstans <bold>b</bold> unilaterally spinose spheroids <bold>c</bold> unilaterally spinose spindles <bold>d</bold> spindles.</p></caption><graphic xmlns:xlink="http://www.w3.org/1999/xlink" xlink:href="zookeys-522-001-g048.jpg" position="float" orientation="portrait" xlink:type="simple" id="oo_57509.jpg"/></fig><p><xref ref-type="bibr" rid="B17">Kükenthal (1924</xref>: 53) referred <italic><tp:taxon-name><tp:taxon-name-part taxon-name-part-type="genus">Pleurocorallium</tp:taxon-name-part> <tp:taxon-name-part taxon-name-part-type="species">confusum</tp:taxon-name-part></tp:taxon-name></italic> to <italic><tp:taxon-name><tp:taxon-name-part taxon-name-part-type="genus">Pleurocoralloides</tp:taxon-name-part></tp:taxon-name></italic>. <xref ref-type="bibr" rid="B4">Bayer and Cairns (2003</xref>: 222) suggested that the species belongs to <italic><tp:taxon-name><tp:taxon-name-part taxon-name-part-type="genus">Acabaria</tp:taxon-name-part></tp:taxon-name></italic>. <xref ref-type="bibr" rid="B24">Moroff (1902a</xref>, <xref ref-type="bibr" rid="B25">b</xref>), in his descriptions of the species, mentioned flattened branches; polyps on one side of the colony; sclerites straight or bent 0.25 mm long spindles; also plate-like sclerites and crosses present; colony red with yellow polyps. The type seems to be lost. Because of its flattened branches we consider <italic><tp:taxon-name><tp:taxon-name-part taxon-name-part-type="genus">Pleurocoralloides</tp:taxon-name-part> <tp:taxon-name-part taxon-name-part-type="species">confusum</tp:taxon-name-part></tp:taxon-name></italic> synonymous with <italic><tp:taxon-name><tp:taxon-name-part taxon-name-part-type="genus">Melithaea</tp:taxon-name-part> <tp:taxon-name-part taxon-name-part-type="species">japonica</tp:taxon-name-part></tp:taxon-name></italic>.</p><p><xref ref-type="bibr" rid="B4">Bayer and Cairns (2003</xref>: 222) suggested <italic><tp:taxon-name><tp:taxon-name-part taxon-name-part-type="genus">Pleurocoralloides</tp:taxon-name-part> <tp:taxon-name-part taxon-name-part-type="species">formosum</tp:taxon-name-part></tp:taxon-name></italic> to belong to <italic><tp:taxon-name><tp:taxon-name-part taxon-name-part-type="genus">Acabaria</tp:taxon-name-part></tp:taxon-name></italic>. It was described as having polyps with 7 spindles per point and 6 rows in the collaret; sclerites orange, tentacles ones yellow, axis orange. We consider it a synonym of <italic><tp:taxon-name><tp:taxon-name-part taxon-name-part-type="genus">Melithaea</tp:taxon-name-part> <tp:taxon-name-part taxon-name-part-type="species">japonica</tp:taxon-name-part></tp:taxon-name></italic>; the colonies are shown in Fig. <xref ref-type="fig" rid="F36">36a</xref>, its sclerites are depicted in Figs <xref ref-type="fig" rid="F49">49</xref>, <xref ref-type="fig" rid="F50">50</xref>.</p><fig id="F49" position="float" orientation="portrait"><label>Figure 49.</label><caption><p>Sclerites of <italic><tp:taxon-name><tp:taxon-name-part taxon-name-part-type="genus">Pleurocoralloides</tp:taxon-name-part> <tp:taxon-name-part taxon-name-part-type="species">formosum</tp:taxon-name-part></tp:taxon-name></italic>, <named-content xmlns:xlink="http://www.w3.org/1999/xlink" content-type="dwc:institutional_code" xlink:type="simple">ZSM</named-content> 20051735; <bold>a</bold> point spindles <bold>b</bold> collaret spindles <bold>c</bold> tentacle sclerites <bold>d</bold> pharynx rod <bold>e</bold> capstans <bold>f</bold> unilaterally spinose spheroids.</p></caption><graphic xmlns:xlink="http://www.w3.org/1999/xlink" xlink:href="zookeys-522-001-g049.jpg" position="float" orientation="portrait" xlink:type="simple" id="oo_57510.jpg"/></fig><fig id="F50" position="float" orientation="portrait"><label>Figure 50.</label><caption><p>Sclerites of <italic><tp:taxon-name><tp:taxon-name-part taxon-name-part-type="genus">Pleurocoralloides</tp:taxon-name-part> <tp:taxon-name-part taxon-name-part-type="species">formosum</tp:taxon-name-part></tp:taxon-name></italic>, <named-content xmlns:xlink="http://www.w3.org/1999/xlink" content-type="dwc:institutional_code" xlink:type="simple">ZSM</named-content> 20051735 <bold>a</bold> clubs of calyx <bold>b</bold> spindles of coenenchyme.</p></caption><graphic xmlns:xlink="http://www.w3.org/1999/xlink" xlink:href="zookeys-522-001-g050.jpg" position="float" orientation="portrait" xlink:type="simple" id="oo_57511.jpg"/></fig><p><italic><tp:taxon-name><tp:taxon-name-part taxon-name-part-type="genus">Melithaea</tp:taxon-name-part> <tp:taxon-name-part taxon-name-part-type="species">flabellifera</tp:taxon-name-part></tp:taxon-name></italic> has been described with two variations: <tp:taxon-name><tp:taxon-name-part taxon-name-part-type="genus">Melithaea</tp:taxon-name-part> <tp:taxon-name-part taxon-name-part-type="species">flabellifera</tp:taxon-name-part> <tp:taxon-name-part taxon-name-part-type="infraspecific-rank">var.</tp:taxon-name-part> <tp:taxon-name-part taxon-name-part-type="variety">reticulata</tp:taxon-name-part></tp:taxon-name> from Sagami Bay, 80–250 m depth. It differs in having many anastomoses, and no flattened branches, color orange red, sclerites bigger and more spinose. Depository of material is unknown.</p><p><tp:taxon-name><tp:taxon-name-part taxon-name-part-type="genus">Melithaea</tp:taxon-name-part> <tp:taxon-name-part taxon-name-part-type="species">flabellifera</tp:taxon-name-part> <tp:taxon-name-part taxon-name-part-type="infraspecific-rank">var.</tp:taxon-name-part> <tp:taxon-name-part taxon-name-part-type="variety">cylindrata</tp:taxon-name-part></tp:taxon-name> from an unknown locality in Japan also lacks flattened branches, color red with yellow polyps, sclerites are less spinose. Two syntypes are reported to be in Frankfurt, <named-content xmlns:xlink="http://www.w3.org/1999/xlink" content-type="dwc:institutional_code" xlink:type="simple">SMF</named-content> 1260 and 1262, but we could not find these specimens during a visit.</p><p>In northern Japan we found quite a number of specimens: <named-content xmlns:xlink="http://www.w3.org/1999/xlink" content-type="dwc:institutional_code" xlink:type="simple">RMNH</named-content> Coel. 41915–41924. As an example we show the colony of <named-content xmlns:xlink="http://www.w3.org/1999/xlink" content-type="dwc:institutional_code" xlink:type="simple">RMNH</named-content> Coel. 41922 (Fig. <xref ref-type="fig" rid="F37">37c</xref>) and its sclerites (Figs <xref ref-type="fig" rid="F51">51</xref>, <xref ref-type="fig" rid="F52">52</xref>). Here, the smallest colonies are white or yellow, only <named-content xmlns:xlink="http://www.w3.org/1999/xlink" content-type="dwc:institutional_code" xlink:type="simple">RMNH</named-content> Coel. 41922 is red.</p><fig id="F51" position="float" orientation="portrait"><label>Figure 51.</label><caption><p>Sclerites of <italic><tp:taxon-name><tp:taxon-name-part taxon-name-part-type="genus">Melithaea</tp:taxon-name-part> <tp:taxon-name-part taxon-name-part-type="species">japonica</tp:taxon-name-part></tp:taxon-name></italic>, <named-content xmlns:xlink="http://www.w3.org/1999/xlink" content-type="dwc:institutional_code" xlink:type="simple">RMNH</named-content> Coel. 41922; <bold>a</bold> point spindles <bold>b</bold> collaret spindles <bold>c</bold> tentacle sclerites <bold>d</bold> pharynx rods <bold>e</bold> clubs of coenenchyme <bold>f</bold> clubs of calyx <bold>g</bold> capstans <bold>h</bold> unilaterally spinose spheroids.</p></caption><graphic xmlns:xlink="http://www.w3.org/1999/xlink" xlink:href="zookeys-522-001-g051.jpg" position="float" orientation="portrait" xlink:type="simple" id="oo_57512.jpg"/></fig><fig id="F52" position="float" orientation="portrait"><label>Figure 52.</label><caption><p>Coenenchymal sclerites of <italic><tp:taxon-name><tp:taxon-name-part taxon-name-part-type="genus">Melithaea</tp:taxon-name-part> <tp:taxon-name-part taxon-name-part-type="species">japonica</tp:taxon-name-part></tp:taxon-name></italic>, <named-content xmlns:xlink="http://www.w3.org/1999/xlink" content-type="dwc:institutional_code" xlink:type="simple">RMNH</named-content> Coel. 41922.</p></caption><graphic xmlns:xlink="http://www.w3.org/1999/xlink" xlink:href="zookeys-522-001-g052.jpg" position="float" orientation="portrait" xlink:type="simple" id="oo_57514.jpg"/></fig><p>We found three specimens with extreme slender sclerites: <abbrev xmlns:xlink="http://www.w3.org/1999/xlink" content-type="institution" xlink:title="The Biological Institute on Kuroshio, Kochi, Japan" xlink:type="simple">BIK</abbrev>-G224 (Fig. <xref ref-type="fig" rid="F37">37a</xref>; sclerites Figs <xref ref-type="fig" rid="F53">53</xref>, <xref ref-type="fig" rid="F54">54</xref>), <abbrev xmlns:xlink="http://www.w3.org/1999/xlink" content-type="institution" xlink:title="The Biological Institute on Kuroshio, Kochi, Japan" xlink:type="simple">BIK</abbrev>-G226, and <named-content xmlns:xlink="http://www.w3.org/1999/xlink" content-type="dwc:institutional_code" xlink:type="simple">RMNH</named-content> Coel. 41914.</p><fig id="F53" position="float" orientation="portrait"><label>Figure 53.</label><caption><p>Sclerites of <italic><tp:taxon-name><tp:taxon-name-part taxon-name-part-type="genus">Melithaea</tp:taxon-name-part> <tp:taxon-name-part taxon-name-part-type="species">japonica</tp:taxon-name-part></tp:taxon-name></italic>, <abbrev xmlns:xlink="http://www.w3.org/1999/xlink" content-type="institution" xlink:title="The Biological Institute on Kuroshio, Kochi, Japan" xlink:type="simple">BIK</abbrev>-G224; <bold>a</bold> point spindle <bold>b</bold> collaret spindles <bold>c</bold> tentacle sclerites <bold>d</bold> pharynx rod <bold>e</bold> axial rods <bold>f</bold> clubs of coenenchyme <bold>g</bold> clubs of calyx.</p></caption><graphic xmlns:xlink="http://www.w3.org/1999/xlink" xlink:href="zookeys-522-001-g053.jpg" position="float" orientation="portrait" xlink:type="simple" id="oo_57515.jpg"/></fig><fig id="F54" position="float" orientation="portrait"><label>Figure 54.</label><caption><p>Sclerites of <italic><tp:taxon-name><tp:taxon-name-part taxon-name-part-type="genus">Melithaea</tp:taxon-name-part> <tp:taxon-name-part taxon-name-part-type="species">japonica</tp:taxon-name-part></tp:taxon-name></italic>, <abbrev xmlns:xlink="http://www.w3.org/1999/xlink" content-type="institution" xlink:title="The Biological Institute on Kuroshio, Kochi, Japan" xlink:type="simple">BIK</abbrev>-G224; <bold>a</bold> unilaterally spinose spheroids <bold>b</bold> capstans <bold>c</bold> unilaterally spinose spindles <bold>d</bold> spindles.</p></caption><graphic xmlns:xlink="http://www.w3.org/1999/xlink" xlink:href="zookeys-522-001-g054.jpg" position="float" orientation="portrait" xlink:type="simple" id="oo_57517.jpg"/></fig><fig id="F55" position="float" orientation="portrait"><label>Figure 55.</label><caption><p>Distribution of <italic><tp:taxon-name><tp:taxon-name-part taxon-name-part-type="genus">Melithaea</tp:taxon-name-part> <tp:taxon-name-part taxon-name-part-type="species">japonica</tp:taxon-name-part></tp:taxon-name></italic> (*), north <italic><tp:taxon-name><tp:taxon-name-part taxon-name-part-type="genus">Melithaea</tp:taxon-name-part> <tp:taxon-name-part taxon-name-part-type="species">japonica</tp:taxon-name-part></tp:taxon-name></italic> (●), and slender <italic><tp:taxon-name><tp:taxon-name-part taxon-name-part-type="genus">Melithaea</tp:taxon-name-part> <tp:taxon-name-part taxon-name-part-type="species">japonica</tp:taxon-name-part></tp:taxon-name></italic> (■).</p></caption><graphic xmlns:xlink="http://www.w3.org/1999/xlink" xlink:href="zookeys-522-001-g055.jpg" position="float" orientation="portrait" xlink:type="simple" id="oo_57519.jpg"/></fig><!--PageBreak--></tp:treatment-sec><ref-list><ref id="B34"><mixed-citation xmlns:xlink="http://www.w3.org/1999/xlink" xlink:type="simple"><person-group><name name-style="western"><surname>Verrill</surname><given-names>AE</given-names></name></person-group> (<year>1865</year>) <article-title>Synopsis of the polyps and corals of the North Pacific Exploring Expedition, under Commodore C. Ringgold and Captain John Rodgers, U.S.N., from 1853 to 1856. Collected by Dr. Wm. Stimpson, naturalist to the Expedition. With descriptions of some additional species from the west coast of North America.</article-title> <source>Proceedings of the Essex Institute, Salem, Mass.</source>, <issue>Parts 2-4</issue>, <fpage>181</fpage>–<lpage>196</lpage>. </mixed-citation></ref><ref id="B10"><mixed-citation xmlns:xlink="http://www.w3.org/1999/xlink" xlink:type="simple"><person-group><name name-style="western"><surname>Gray</surname><given-names>JE</given-names></name></person-group> (<year>1870</year>) <source>Catalogue of the lithophytes or stony corals in the collection of the British Museum</source>. <publisher-name>British Museum</publisher-name>, <publisher-loc>London</publisher-loc>, <fpage>1</fpage>–<lpage>51</lpage>. </mixed-citation></ref><ref id="B31"><mixed-citation xmlns:xlink="http://www.w3.org/1999/xlink" xlink:type="simple"><person-group><name name-style="western"><surname>Ridley</surname><given-names>SO</given-names></name></person-group> (<year>1884</year>) <source>Report on the Zoological Collections made in the Indo-Pacific Ocean during the Voyage of H.M.S. ‘Alert’ 1881-2</source>. <publisher-name>British Museum. Alcyonaria</publisher-name>, <publisher-loc>London</publisher-loc>, <fpage>327</fpage>–<lpage>365</lpage>. </mixed-citation></ref><ref id="B16"><mixed-citation xmlns:xlink="http://www.w3.org/1999/xlink" xlink:type="simple"><person-group><name name-style="western"><surname>Kükenthal</surname><given-names>W</given-names></name></person-group> (<year>1919</year>) <article-title><tp:taxon-name><tp:taxon-name-part taxon-name-part-type="suborder">Gorgonaria</tp:taxon-name-part></tp:taxon-name>.</article-title> <source>Wissenschaftliche Ergebnisse der Deutschen Tiefsee- Expedition auf dem Dampfer “Valdivia”, 1898–1899</source> <volume>13</volume>(<issue>2</issue>): <fpage>1</fpage>–<lpage>946</lpage>. </mixed-citation></ref><ref id="B17"><mixed-citation xmlns:xlink="http://www.w3.org/1999/xlink" xlink:type="simple"><person-group><name name-style="western"><surname>Kükenthal</surname><given-names>W</given-names></name></person-group> (<year>1924</year>) <source><tp:taxon-name><tp:taxon-name-part taxon-name-part-type="suborder">Gorgonaria</tp:taxon-name-part></tp:taxon-name>. Das Tierreich 47.</source> <publisher-name>Walter de Gruyter &amp; Co.</publisher-name>, <publisher-loc>Berlin and Leipzig</publisher-loc>, <size units="page">478 pp</size>. </mixed-citation></ref><ref id="B11"><mixed-citation xmlns:xlink="http://www.w3.org/1999/xlink" xlink:type="simple"><person-group><name name-style="western"><surname>Hickson</surname><given-names>SJ</given-names></name></person-group> (<year>1937</year>) <article-title>The family <tp:taxon-name><tp:taxon-name-part taxon-name-part-type="family">Melitodidae</tp:taxon-name-part></tp:taxon-name>.</article-title> <source>Transansactions of the Zoological Society of London</source> <volume>23</volume>(<issue>3</issue>): <fpage>73</fpage>–<lpage>212</lpage>. doi: <ext-link xlink:type="simple" ext-link-type="doi" xlink:href="10.1111/j.1096-3642.1937.tb00362.x">10.1111/j.1096-3642.1937.tb00362.x</ext-link> </mixed-citation></ref><ref id="B24"><mixed-citation xmlns:xlink="http://www.w3.org/1999/xlink" xlink:type="simple"><person-group><name name-style="western"><surname>Moroff</surname><given-names>T</given-names></name></person-group> (<year>1902a</year>) <article-title>Einige neue japanische Gorgoniaceen in der Munchener Sammlung; gesammelt von Dr. Haberer.</article-title> <source>Zoologischer Anzeiger</source> <volume>25</volume>(<issue>678</issue>): <fpage>582</fpage>–<lpage>584</lpage>. </mixed-citation></ref><ref id="B25"><mixed-citation xmlns:xlink="http://www.w3.org/1999/xlink" xlink:type="simple"><person-group><name name-style="western"><surname>Moroff</surname><given-names>T</given-names></name></person-group> (<year>1902b</year>) <article-title>Studien uber Octocorallien. I. Uber die Pennatulaceen des Munchener Museums; II. Uber einige neue Gorgonaceen aus Japan.</article-title> <source>Zoologische Jahrbucher (Abteilung für Systematik)</source> <volume>17</volume>: <fpage>363</fpage>–<lpage>410</lpage>. </mixed-citation></ref><ref id="B14"><mixed-citation xmlns:xlink="http://www.w3.org/1999/xlink" xlink:type="simple"><person-group><name name-style="western"><surname>Kükenthal</surname><given-names>W</given-names></name></person-group> (<year>1908</year>) <article-title>Die Gorgonidenfamilie der <tp:taxon-name><tp:taxon-name-part taxon-name-part-type="family">Melitodidae</tp:taxon-name-part></tp:taxon-name> Verr. (5. Mitteilung.).</article-title> <source>Zoologischer Anzeiger</source> <volume>33</volume>(<issue>7/8</issue>): <fpage>189</fpage>–<lpage>201</lpage>. </mixed-citation></ref><ref id="B15"><mixed-citation xmlns:xlink="http://www.w3.org/1999/xlink" xlink:type="simple"><person-group><name name-style="western"><surname>Kükenthal</surname><given-names>W</given-names></name></person-group> (<year>1909</year>) <article-title>Japanische Gorgoniden. 2. Teil: Die Familien der Plexauriden, Chrysogorgiiden und Melitodiden.</article-title> In: <person-group><name name-style="western"><surname>Doflein</surname><given-names>F</given-names></name></person-group> (<role>Ed.</role>) <source>Beitrage zur Naturgeschichte Ostasiens. Abhandlungen der Math.- Physik Klasse der Königl. Bayer</source>. <publisher-name>Akademie der Wissenschaften</publisher-name>, <supplement>Supplment</supplement> <volume>Band 1</volume>(<issue>5</issue>): <fpage>1</fpage>–<lpage>78</lpage>. </mixed-citation></ref><ref id="B2"><mixed-citation xmlns:xlink="http://www.w3.org/1999/xlink" xlink:type="simple"><person-group><name name-style="western"><surname>Aurivillius</surname><given-names>M</given-names></name></person-group> (<year>1931</year>) <article-title>The Gorgonarians from Dr. Sixten Bock’s expedition to Japan and Bonin Islands 1914.</article-title> <source>Kungliga Svenska Vetens- kapsakademien Handlingar</source> (<volume-series>3</volume-series>) <volume>9</volume>(<issue>4</issue>): <fpage>1</fpage>–<lpage>337</lpage>. </mixed-citation></ref><ref id="B32"><mixed-citation xmlns:xlink="http://www.w3.org/1999/xlink" xlink:type="simple"><person-group><name name-style="western"><surname>Rho</surname><given-names>B</given-names></name><name name-style="western"><surname>Song</surname><given-names>JI</given-names></name><name name-style="western"><surname>Lee</surname><given-names>JW</given-names></name></person-group> (<year>1980</year>) <article-title>A systematic study on <tp:taxon-name><tp:taxon-name-part taxon-name-part-type="subclass">Octocorallia</tp:taxon-name-part></tp:taxon-name> in Korea 4. Scleraxonia (<tp:taxon-name><tp:taxon-name-part taxon-name-part-type="order">Gorgonacea</tp:taxon-name-part></tp:taxon-name>).</article-title> <source>Journal of the Korean Research Institute for Better Living, Ewha Womans University</source> <volume>25</volume>: <fpage>45</fpage>–<lpage>64</lpage>. </mixed-citation></ref><ref id="B33"><mixed-citation xmlns:xlink="http://www.w3.org/1999/xlink" xlink:type="simple"><person-group><name name-style="western"><surname>Song</surname><given-names>JI</given-names></name></person-group> (<year>2000</year>) <source>Animals of Korea 5. <tp:taxon-name><tp:taxon-name-part taxon-name-part-type="phylum">Cnidaria</tp:taxon-name-part></tp:taxon-name> 2 <tp:taxon-name><tp:taxon-name-part taxon-name-part-type="class">Anthozoa</tp:taxon-name-part></tp:taxon-name></source>. <publisher-name>Korea Research Institute of Biotechnology (KRIBB)</publisher-name>, <size units="page">332 pp</size>. </mixed-citation></ref><ref id="B20"><mixed-citation xmlns:xlink="http://www.w3.org/1999/xlink" xlink:type="simple"><person-group><name name-style="western"><surname>Matsumoto</surname><given-names>AK</given-names></name></person-group> (<year>2013</year>) <article-title>Japanese octocoral specimens of Kronprinz Rudolf (1838–1889) von Austria deposited in Natural History Museum – Wien, Austria.</article-title> <source>Journal for the Comparative Study of Civilizations</source> <volume>18</volume>: <fpage>99</fpage>–<lpage>130</lpage>. [In Japanese with English abstract] </mixed-citation></ref><ref id="B4"><mixed-citation xmlns:xlink="http://www.w3.org/1999/xlink" xlink:type="simple"><person-group><name name-style="western"><surname>Bayer</surname><given-names>FM</given-names></name><name name-style="western"><surname>Cairns</surname><given-names>SD</given-names></name></person-group> (<year>2003</year>) <article-title>A new genus of the scleraxonian family <tp:taxon-name><tp:taxon-name-part taxon-name-part-type="family">Coralliidae</tp:taxon-name-part></tp:taxon-name> (<tp:taxon-name><tp:taxon-name-part taxon-name-part-type="subclass">Octocorallia</tp:taxon-name-part></tp:taxon-name>: <tp:taxon-name><tp:taxon-name-part taxon-name-part-type="order">Gorgonacea</tp:taxon-name-part></tp:taxon-name>).</article-title> <source>Proceedings of the Biological Society of Washington</source> <volume>116</volume>(<issue>1</issue>): <fpage>222</fpage>–<lpage>228</lpage>. </mixed-citation></ref></ref-list></tp:taxon-treatment>
