# Supplementary material for: Melithaeidae of Japan (Octocorallia, Alcyonacea) re-examined with descriptions of 11 new species
Source: Zookeys. 2015 Sep 23;(522):1–127. doi: 10.3897/zookeys.522.10294 (PMC4591733; doi:10.3897/zookeys.522.10294)
Supplement: XML Treatment for Melithaea keramaensis [file zookeys.522.10294-treatment10.xml]

<!DOCTYPE tp:taxon-treatment
  PUBLIC "-//TaxonX//DTD Taxonomic Treatment Publishing DTD v0 20100105//EN" "tax-treatment-NSO.dtd">
<tp:taxon-treatment xmlns:tp="http://www.plazi.org/taxpub"><tp:treatment-meta><kwd-group><label>Taxon classification</label><kwd><named-content content-type="kingdom">Animalia</named-content></kwd><kwd><named-content content-type="order">Alcyonacea</named-content></kwd><kwd><named-content content-type="family">Melithaeidae</named-content></kwd></kwd-group><mixed-citation publication-type="journal"><person-group><name><surname>Matsumoto</surname><given-names>Asako K.</given-names></name><name><surname>van Ofwegen</surname><given-names>Leen P.</given-names></name></person-group><article-title><tp:taxon-name><tp:taxon-name-part taxon-name-part-type="family">Melithaeidae</tp:taxon-name-part></tp:taxon-name> of Japan (<tp:taxon-name><tp:taxon-name-part taxon-name-part-type="subclass">Octocorallia</tp:taxon-name-part></tp:taxon-name>, <tp:taxon-name><tp:taxon-name-part taxon-name-part-type="order">Alcyonacea</tp:taxon-name-part></tp:taxon-name>) re-examined with descriptions of 11 new species</article-title><source>Zookeys</source><day>23</day><month>9</month><year>2015</year><volume>2015</volume><issue>522</issue><fpage>1</fpage><lpage>127</lpage><pub-id pub-id-type="doi">10.3897/zookeys.522.10294</pub-id></mixed-citation></tp:treatment-meta><tp:nomenclature><tp:taxon-name>
                        <tp:taxon-name-part taxon-name-part-type="genus">Melithaea</tp:taxon-name-part>
                        <tp:taxon-name-part taxon-name-part-type="species">keramaensis</tp:taxon-name-part>
                        <object-id xmlns:xlink="http://www.w3.org/1999/xlink" content-type="zoobank" xlink:type="simple">http://zoobank.org/1D358214-BC23-4184-82CB-EDF230FD292B</object-id>
                    </tp:taxon-name><tp:taxon-status xmlns:xlink="http://www.w3.org/1999/xlink" xlink:type="simple">sp. n.</tp:taxon-status><xref ref-type="fig" rid="F56">Figures 56a</xref><xref ref-type="fig" rid="F57">, 57</xref><xref ref-type="fig" rid="F58">, 58</xref><xref ref-type="fig" rid="F65">, 65</xref><!--PageBreak--></tp:nomenclature><tp:treatment-sec sec-type="material"><title>Material examined.</title><p>Holotype <bold><named-content xmlns:xlink="http://www.w3.org/1999/xlink" content-type="dwc:institutional_code" xlink:type="simple">RMNH</named-content> Coel. 41925 (<abbrev xmlns:xlink="http://www.w3.org/1999/xlink" content-type="institution" xlink:title="Asako K. Matsumoto collection, Planetary Exploration Research Center (PERC), Chiba Institute of Technology (Chitech), Japan" xlink:type="simple">AKM</abbrev> 1148)</bold>, off Kerama Isls., Okinawa Prefecture, Japan, <named-content xmlns:xlink="http://www.w3.org/1999/xlink" content-type="dwc:verbatimCoordinates" xlink:type="simple">26°09.45'N, 127°26.90'E</named-content> – <named-content xmlns:xlink="http://www.w3.org/1999/xlink" content-type="dwc:verbatimCoordinates" xlink:type="simple">26°09.65'N, 127°26.81'E</named-content>, 85–71 m, <italic>R/V Tansei-maru</italic>, KT08-33, St. KR-09, Chain Bag Dredge, coll. A.K. Matsumoto, 15 December 2008; paratype <bold><named-content xmlns:xlink="http://www.w3.org/1999/xlink" content-type="dwc:institutional_code" xlink:type="simple">RMNH</named-content> Coel. 41926 (<abbrev xmlns:xlink="http://www.w3.org/1999/xlink" content-type="institution" xlink:title="Asako K. Matsumoto collection, Planetary Exploration Research Center (PERC), Chiba Institute of Technology (Chitech), Japan" xlink:type="simple">AKM</abbrev> 1139)</bold>, off Kerama Isls., Okinawa Prefecture, Japan, <named-content xmlns:xlink="http://www.w3.org/1999/xlink" content-type="dwc:verbatimCoordinates" xlink:type="simple">26°12'N, 127°30'E</named-content>, 56–51 m, <italic>R/V Tansei-maru</italic>, KT08-33, st. KR-10, coll. A.K. Matsumoto, 15 December 2008.</p></tp:treatment-sec><tp:treatment-sec sec-type="Description"><title>Description.</title><p>The holotype is a 12 cm long fragment without holdfast (Fig. <xref ref-type="fig" rid="F56">56a</xref>). At the base the stem is 1 cm wide, the end branches are only 1 mm wide. The polyps are situated laterally on the branches, the calyces hardly project beyond the coenenchyme and most polyps are retracted. Points with slightly bent spindles up to 0.20 mm long, distal end with more developed tubercles (Fig. <xref ref-type="fig" rid="F57">57a</xref>). Collaret with bent spindles up to 0.25 mm long, middle part with more developed tubercles (Fig. <xref ref-type="fig" rid="F57">57b</xref>). Tentacles with platelets, the larger ones crescent-shaped with irregular projections (Fig. <xref ref-type="fig" rid="F57">57c</xref>). These platelets are up to 0.15 mm long. Pharynx with straight spiny rods, up to 0.05 mm long (Fig. <xref ref-type="fig" rid="F57">57d</xref>). Coenenchyme with predominantly capstans (Fig. <xref ref-type="fig" rid="F57">57e</xref>), double disks (Fig. <xref ref-type="fig" rid="F57">57h</xref>), and small clubs (Fig. <xref ref-type="fig" rid="F57">57f</xref>), 0.05–0.08 mm long. Spindles (Fig. <xref ref-type="fig" rid="F58">58a</xref>) and disk spindles (Fig. <xref ref-type="fig" rid="F58">58b</xref>) are also common, 0.10–0.15 mm long. The calyces with additional leaf clubs, up to 0.15 mm long (Fig. <xref ref-type="fig" rid="F58">58c</xref>).</p><fig id="F56" position="float" orientation="portrait"><label>Figure 56.</label><caption><p><bold>a</bold> <italic><tp:taxon-name><tp:taxon-name-part taxon-name-part-type="genus">Melithaea</tp:taxon-name-part> <tp:taxon-name-part taxon-name-part-type="species">keramaensis</tp:taxon-name-part></tp:taxon-name></italic> sp. n., <named-content xmlns:xlink="http://www.w3.org/1999/xlink" content-type="dwc:institutional_code" xlink:type="simple">RMNH</named-content> Coel. 41925, holotype <bold>b</bold> <italic><tp:taxon-name><tp:taxon-name-part taxon-name-part-type="genus">Melithaea</tp:taxon-name-part> <tp:taxon-name-part taxon-name-part-type="species">modesta</tp:taxon-name-part></tp:taxon-name></italic>, <named-content xmlns:xlink="http://www.w3.org/1999/xlink" content-type="dwc:institutional_code" xlink:type="simple">ZMB</named-content> 5807, syntype <bold>c</bold> <italic><tp:taxon-name><tp:taxon-name-part taxon-name-part-type="genus">Melithaea</tp:taxon-name-part> <tp:taxon-name-part taxon-name-part-type="species">mutsu</tp:taxon-name-part></tp:taxon-name></italic> <named-content xmlns:xlink="http://www.w3.org/1999/xlink" content-type="dwc:institutional_code" xlink:type="simple">SMBL</named-content>-Cni1017.</p></caption><graphic xmlns:xlink="http://www.w3.org/1999/xlink" xlink:href="zookeys-522-001-g056.jpg" position="float" orientation="portrait" xlink:type="simple" id="oo_57521.jpg"/></fig><fig id="F57" position="float" orientation="portrait"><label>Figure 57.</label><caption><p>Sclerites of <italic><tp:taxon-name><tp:taxon-name-part taxon-name-part-type="genus">Melithaea</tp:taxon-name-part> <tp:taxon-name-part taxon-name-part-type="species">keramaensis</tp:taxon-name-part></tp:taxon-name></italic> sp. n., <named-content xmlns:xlink="http://www.w3.org/1999/xlink" content-type="dwc:institutional_code" xlink:type="simple">RMNH</named-content> Coel. 41925; <bold>a</bold> point spindles <bold>b</bold> collaret spindles <bold>c</bold> tentacle sclerites <bold>d</bold> pharynx rods <bold>e</bold> axial rod <bold>f</bold> clubs of coenenchyme <bold>g</bold> capstans <bold>h</bold> double disks.</p></caption><graphic xmlns:xlink="http://www.w3.org/1999/xlink" xlink:href="zookeys-522-001-g057.jpg" position="float" orientation="portrait" xlink:type="simple" id="oo_57523.jpg"/></fig><fig id="F58" position="float" orientation="portrait"><label>Figure 58.</label><caption><p>Sclerites of <italic><tp:taxon-name><tp:taxon-name-part taxon-name-part-type="genus">Melithaea</tp:taxon-name-part> <tp:taxon-name-part taxon-name-part-type="species">keramaensis</tp:taxon-name-part></tp:taxon-name></italic> sp. n., <named-content xmlns:xlink="http://www.w3.org/1999/xlink" content-type="dwc:institutional_code" xlink:type="simple">RMNH</named-content> Coel. 41925; <bold>a</bold> spindles <bold>b</bold> disk spindles, the top four seen from the underside <bold>c</bold> clubs of calyx.</p></caption><graphic xmlns:xlink="http://www.w3.org/1999/xlink" xlink:href="zookeys-522-001-g058.jpg" position="float" orientation="portrait" xlink:type="simple" id="oo_57525.jpg"/></fig></tp:treatment-sec><tp:treatment-sec sec-type="Color"><title>Color.</title><p>Colony red with white calyces and polyps. Coenenchymal sclerites orange, calyx and polyp sclerites colorless.</p></tp:treatment-sec><tp:treatment-sec sec-type="Variation"><title>Variation.</title><p>The paratype is very much alike the holotype regarding color and sclerites.</p></tp:treatment-sec><tp:treatment-sec sec-type="Distribution"><title>Distribution.</title><p>The species is only known from the Kerama Islands (Fig. <xref ref-type="fig" rid="F65">65</xref>).</p><p><bold>Etymology.</bold> The species is named after its type locality, the Kerama islands.</p></tp:treatment-sec><tp:treatment-sec sec-type="Remarks"><title>Remarks.</title><p>The species mostly resembles <italic><tp:taxon-name><tp:taxon-name-part taxon-name-part-type="genus">Melithaea</tp:taxon-name-part> <tp:taxon-name-part taxon-name-part-type="species">abyssicola</tp:taxon-name-part></tp:taxon-name></italic> but differs in having longer disk spindles but shorter normal spindles. It also has more finely sculptured polyp sclerites.</p></tp:treatment-sec><tp:treatment-sec><!--Section generated to contain objects referenced in tp:taxon-treatment.--><fig id="F65" position="float" orientation="portrait"><label>Figure 65.</label><caption><p>Distribution of <italic><tp:taxon-name><tp:taxon-name-part taxon-name-part-type="genus">Melithaea</tp:taxon-name-part> <tp:taxon-name-part taxon-name-part-type="species">keramaensis</tp:taxon-name-part></tp:taxon-name></italic> sp. n. (*), <italic><tp:taxon-name><tp:taxon-name-part taxon-name-part-type="genus">Melithaea</tp:taxon-name-part> <tp:taxon-name-part taxon-name-part-type="species">modesta</tp:taxon-name-part></tp:taxon-name></italic> (●), and <italic><tp:taxon-name><tp:taxon-name-part taxon-name-part-type="genus">Melithaea</tp:taxon-name-part> <tp:taxon-name-part taxon-name-part-type="species">mutsu</tp:taxon-name-part></tp:taxon-name></italic> (■).</p></caption><graphic xmlns:xlink="http://www.w3.org/1999/xlink" xlink:href="zookeys-522-001-g065.jpg" position="float" orientation="portrait" xlink:type="simple" id="oo_57539.jpg"/></fig></tp:treatment-sec></tp:taxon-treatment>
