# Supplementary material for: Melithaeidae of Japan (Octocorallia, Alcyonacea) re-examined with descriptions of 11 new species
Source: Zookeys. 2015 Sep 23;(522):1–127. doi: 10.3897/zookeys.522.10294 (PMC4591733; doi:10.3897/zookeys.522.10294)
Supplement: XML Treatment for Melithaea mutsu [file zookeys.522.10294-treatment12.xml]

<!DOCTYPE tp:taxon-treatment
  PUBLIC "-//TaxonX//DTD Taxonomic Treatment Publishing DTD v0 20100105//EN" "tax-treatment-NSO.dtd">
<tp:taxon-treatment xmlns:tp="http://www.plazi.org/taxpub"><tp:treatment-meta><kwd-group><label>Taxon classification</label><kwd><named-content content-type="kingdom">Animalia</named-content></kwd><kwd><named-content content-type="order">Alcyonacea</named-content></kwd><kwd><named-content content-type="family">Melithaeidae</named-content></kwd></kwd-group><mixed-citation publication-type="journal"><person-group><name><surname>Matsumoto</surname><given-names>Asako K.</given-names></name><name><surname>van Ofwegen</surname><given-names>Leen P.</given-names></name></person-group><article-title><tp:taxon-name><tp:taxon-name-part taxon-name-part-type="family">Melithaeidae</tp:taxon-name-part></tp:taxon-name> of Japan (<tp:taxon-name><tp:taxon-name-part taxon-name-part-type="subclass">Octocorallia</tp:taxon-name-part></tp:taxon-name>, <tp:taxon-name><tp:taxon-name-part taxon-name-part-type="order">Alcyonacea</tp:taxon-name-part></tp:taxon-name>) re-examined with descriptions of 11 new species</article-title><source>Zookeys</source><day>23</day><month>9</month><year>2015</year><volume>2015</volume><issue>522</issue><fpage>1</fpage><lpage>127</lpage><pub-id pub-id-type="doi">10.3897/zookeys.522.10294</pub-id></mixed-citation></tp:treatment-meta><tp:nomenclature><tp:taxon-name>
                        <tp:taxon-name-part taxon-name-part-type="genus">Melithaea</tp:taxon-name-part>
                        <tp:taxon-name-part taxon-name-part-type="species">mutsu</tp:taxon-name-part>
                    </tp:taxon-name><tp:taxon-authority>Minobe, 1929</tp:taxon-authority><xref ref-type="fig" rid="F56">Figures 56c</xref><xref ref-type="fig" rid="F63">, 63</xref><xref ref-type="fig" rid="F64">, 64</xref><xref ref-type="fig" rid="F65">, 65</xref><tp:nomenclature-citation-list><tp:nomenclature-citation><tp:taxon-name><tp:taxon-name-part taxon-name-part-type="genus">Melithaea</tp:taxon-name-part> <tp:taxon-name-part taxon-name-part-type="species">mutsu</tp:taxon-name-part></tp:taxon-name><comment><xref ref-type="bibr" rid="B23">Minobe 1929</xref>: 671, figs 1–2 (Mutsu Bay, Japan).</comment></tp:nomenclature-citation></tp:nomenclature-citation-list></tp:nomenclature><tp:treatment-sec sec-type="material"><title>Material examined.</title><p>Neotype <bold><named-content xmlns:xlink="http://www.w3.org/1999/xlink" content-type="dwc:institutional_code" xlink:type="simple">SMBL</named-content>-Cni1017</bold>, Sai, Mutsu Bay, Aomori Prefecture, close to Tsugaru Straits between Sea of Japan and NW Pacific, 5 m, coll. M. Nishihira and Hoshiai, 13 August 1964.</p><!--PageBreak--><!--PageBreak--></tp:treatment-sec><tp:treatment-sec sec-type="Description"><title>Description.</title><p>Colony broken up, consisting of three fragments, bushy with few anastomoses. The largest fragment is 7.3 cm long without holdfast (Fig. <xref ref-type="fig" rid="F56">56c</xref>). At the base the stem is 7 mm wide, the end branches are 2 mm wide. The polyps are arranged randomly, the calyces hardly project beyond the coenenchyme and most polyps are retracted. Points with slightly bent spindles up to 0.30 mm long, distal end with more tubercles (Fig. <xref ref-type="fig" rid="F63">63a</xref>). Collaret with bent spindles up to 0.30 mm long, middle part with tubercles (Fig. <xref ref-type="fig" rid="F63">63b</xref>). Pharynx with straight spiny rods, up to 0.05 mm long (Fig. <xref ref-type="fig" rid="F63">63c</xref>). Coenenchyme with predominantly spindles, 0.10–0.25 mm long (Figs <xref ref-type="fig" rid="F63">63f</xref>, <xref ref-type="fig" rid="F64">64</xref>), with simple or complex tubercles. Capstans are also present, 0.05–0.10 mm long (Fig. <xref ref-type="fig" rid="F63">63e</xref>). The axis has smooth and sparsely tuberculate rods (Fig. <xref ref-type="fig" rid="F63">63d</xref>).</p><fig id="F63" position="float" orientation="portrait"><label>Figure 63.</label><caption><p>Sclerites of <italic><tp:taxon-name><tp:taxon-name-part taxon-name-part-type="genus">Melithaea</tp:taxon-name-part> <tp:taxon-name-part taxon-name-part-type="species">mutsu</tp:taxon-name-part></tp:taxon-name></italic>, <named-content xmlns:xlink="http://www.w3.org/1999/xlink" content-type="dwc:institutional_code" xlink:type="simple">SMBL</named-content>-Cni1017, neotype; <bold>a</bold> point spindles <bold>b</bold> collaret spindles <bold>c</bold> pharynx rod <bold>d</bold> axial rods <bold>e</bold> capstans <bold>f</bold> coenenchymal spindles.</p></caption><graphic xmlns:xlink="http://www.w3.org/1999/xlink" xlink:href="zookeys-522-001-g063.jpg" position="float" orientation="portrait" xlink:type="simple" id="oo_57535.jpg"/></fig><fig id="F64" position="float" orientation="portrait"><label>Figure 64.</label><caption><p>Coenenchymal sclerites of <italic><tp:taxon-name><tp:taxon-name-part taxon-name-part-type="genus">Melithaea</tp:taxon-name-part> <tp:taxon-name-part taxon-name-part-type="species">mutsu</tp:taxon-name-part></tp:taxon-name></italic>, <named-content xmlns:xlink="http://www.w3.org/1999/xlink" content-type="dwc:institutional_code" xlink:type="simple">SMBL</named-content>-Cni1017, neotype.</p></caption><graphic xmlns:xlink="http://www.w3.org/1999/xlink" xlink:href="zookeys-522-001-g064.jpg" position="float" orientation="portrait" xlink:type="simple" id="oo_57537.jpg"/></fig><!--PageBreak--><!--PageBreak--><!--PageBreak--><!--PageBreak--><!--PageBreak--><!--PageBreak--><!--PageBreak--><!--PageBreak--></tp:treatment-sec><tp:treatment-sec sec-type="Color"><title>Color.</title><p>Colony red, sclerites orange.</p></tp:treatment-sec><tp:treatment-sec sec-type="Distribution"><title>Distribution.</title><p>Only known from the northern tip of the main island of Japan, Honshu Is. (Fig. <xref ref-type="fig" rid="F65">65</xref>).</p><fig id="F65" position="float" orientation="portrait"><label>Figure 65.</label><caption><p>Distribution of <italic><tp:taxon-name><tp:taxon-name-part taxon-name-part-type="genus">Melithaea</tp:taxon-name-part> <tp:taxon-name-part taxon-name-part-type="species">keramaensis</tp:taxon-name-part></tp:taxon-name></italic> sp. n. (*), <italic><tp:taxon-name><tp:taxon-name-part taxon-name-part-type="genus">Melithaea</tp:taxon-name-part> <tp:taxon-name-part taxon-name-part-type="species">modesta</tp:taxon-name-part></tp:taxon-name></italic> (●), and <italic><tp:taxon-name><tp:taxon-name-part taxon-name-part-type="genus">Melithaea</tp:taxon-name-part> <tp:taxon-name-part taxon-name-part-type="species">mutsu</tp:taxon-name-part></tp:taxon-name></italic> (■).</p></caption><graphic xmlns:xlink="http://www.w3.org/1999/xlink" xlink:href="zookeys-522-001-g065.jpg" position="float" orientation="portrait" xlink:type="simple" id="oo_57539.jpg"/></fig></tp:treatment-sec><tp:treatment-sec sec-type="Remarks"><title>Remarks.</title><p>The tentacle platelets were missing. The description and images provided by Minobe are inadequate to identify melithaeids and we were unable to find the depository of the material. As Minobe’s material was collected near Sai, as is our material, we concluded that we have the same species and designated a neotype here. The species is similar to <italic><tp:taxon-name><tp:taxon-name-part taxon-name-part-type="genus">Melithaea</tp:taxon-name-part> <tp:taxon-name-part taxon-name-part-type="species">corymbosa</tp:taxon-name-part></tp:taxon-name></italic>, but lacks clubs in the calyces and disk spindles in the coenenchyme.</p></tp:treatment-sec><tp:treatment-sec><!--Section generated to contain objects referenced in tp:taxon-treatment.--><fig id="F56" position="float" orientation="portrait"><label>Figure 56.</label><caption><p><bold>a</bold> <italic><tp:taxon-name><tp:taxon-name-part taxon-name-part-type="genus">Melithaea</tp:taxon-name-part> <tp:taxon-name-part taxon-name-part-type="species">keramaensis</tp:taxon-name-part></tp:taxon-name></italic> sp. n., <named-content xmlns:xlink="http://www.w3.org/1999/xlink" content-type="dwc:institutional_code" xlink:type="simple">RMNH</named-content> Coel. 41925, holotype <bold>b</bold> <italic><tp:taxon-name><tp:taxon-name-part taxon-name-part-type="genus">Melithaea</tp:taxon-name-part> <tp:taxon-name-part taxon-name-part-type="species">modesta</tp:taxon-name-part></tp:taxon-name></italic>, <named-content xmlns:xlink="http://www.w3.org/1999/xlink" content-type="dwc:institutional_code" xlink:type="simple">ZMB</named-content> 5807, syntype <bold>c</bold> <italic><tp:taxon-name><tp:taxon-name-part taxon-name-part-type="genus">Melithaea</tp:taxon-name-part> <tp:taxon-name-part taxon-name-part-type="species">mutsu</tp:taxon-name-part></tp:taxon-name></italic> <named-content xmlns:xlink="http://www.w3.org/1999/xlink" content-type="dwc:institutional_code" xlink:type="simple">SMBL</named-content>-Cni1017.</p></caption><graphic xmlns:xlink="http://www.w3.org/1999/xlink" xlink:href="zookeys-522-001-g056.jpg" position="float" orientation="portrait" xlink:type="simple" id="oo_57521.jpg"/></fig></tp:treatment-sec><ref-list><ref id="B23"><mixed-citation xmlns:xlink="http://www.w3.org/1999/xlink" xlink:type="simple"><person-group><name name-style="western"><surname>Minobe</surname><given-names>H</given-names></name></person-group> (<year>1929</year>) <article-title><italic><tp:taxon-name><tp:taxon-name-part taxon-name-part-type="genus">Melitodes</tp:taxon-name-part> <tp:taxon-name-part taxon-name-part-type="species">mutsu</tp:taxon-name-part></tp:taxon-name></italic>, a new gorgonid coral. Repts Biol. Surv. Mutsu Bay, 14.</article-title> <source>The Science Reports of the Tohoku Imperial University, Sendai, Japan</source> (<series>Series 4, Biology</series>) <volume>4</volume>(<issue>4</issue>): <fpage>671</fpage>–<lpage>673</lpage>. </mixed-citation></ref></ref-list></tp:taxon-treatment>
