# Supplementary material for: Melithaeidae of Japan (Octocorallia, Alcyonacea) re-examined with descriptions of 11 new species
Source: Zookeys. 2015 Sep 23;(522):1–127. doi: 10.3897/zookeys.522.10294 (PMC4591733; doi:10.3897/zookeys.522.10294)
Supplement: XML Treatment for Melithaea nodosa [file zookeys.522.10294-treatment13.xml]

<!DOCTYPE tp:taxon-treatment
  PUBLIC "-//TaxonX//DTD Taxonomic Treatment Publishing DTD v0 20100105//EN" "tax-treatment-NSO.dtd">
<tp:taxon-treatment xmlns:tp="http://www.plazi.org/taxpub"><tp:treatment-meta><kwd-group><label>Taxon classification</label><kwd><named-content content-type="kingdom">Animalia</named-content></kwd><kwd><named-content content-type="order">Alcyonacea</named-content></kwd><kwd><named-content content-type="family">Melithaeidae</named-content></kwd></kwd-group><mixed-citation publication-type="journal"><person-group><name><surname>Matsumoto</surname><given-names>Asako K.</given-names></name><name><surname>van Ofwegen</surname><given-names>Leen P.</given-names></name></person-group><article-title><tp:taxon-name><tp:taxon-name-part taxon-name-part-type="family">Melithaeidae</tp:taxon-name-part></tp:taxon-name> of Japan (<tp:taxon-name><tp:taxon-name-part taxon-name-part-type="subclass">Octocorallia</tp:taxon-name-part></tp:taxon-name>, <tp:taxon-name><tp:taxon-name-part taxon-name-part-type="order">Alcyonacea</tp:taxon-name-part></tp:taxon-name>) re-examined with descriptions of 11 new species</article-title><source>Zookeys</source><day>23</day><month>9</month><year>2015</year><volume>2015</volume><issue>522</issue><fpage>1</fpage><lpage>127</lpage><pub-id pub-id-type="doi">10.3897/zookeys.522.10294</pub-id></mixed-citation></tp:treatment-meta><tp:nomenclature><tp:taxon-name>
                        <tp:taxon-name-part taxon-name-part-type="genus">Melithaea</tp:taxon-name-part>
                        <tp:taxon-name-part taxon-name-part-type="species">nodosa</tp:taxon-name-part>
                    </tp:taxon-name><tp:taxon-authority>Wright &amp; Studer, 1889</tp:taxon-authority><xref ref-type="fig" rid="F66">Figures 66a–c</xref><xref ref-type="fig" rid="F67">, 67</xref><xref ref-type="fig" rid="F68">, 68</xref><xref ref-type="fig" rid="F69">, 69</xref><xref ref-type="fig" rid="F74">, 74</xref><!--PageBreak--><tp:nomenclature-citation-list><tp:nomenclature-citation><tp:taxon-name><tp:taxon-name-part taxon-name-part-type="genus">Melitodes</tp:taxon-name-part> <tp:taxon-name-part taxon-name-part-type="species">nodosa</tp:taxon-name-part></tp:taxon-name><comment>: <xref ref-type="bibr" rid="B36">Wright and Studer 1889</xref>: 178, pl. 40 fig. 10 (off New Hebrides, Hyalonema Ground Japan); <xref ref-type="bibr" rid="B16">Kükenthal 1919</xref>: 141; <xref ref-type="bibr" rid="B17">1924</xref>: 57.</comment></tp:nomenclature-citation><tp:nomenclature-citation><tp:taxon-name><tp:taxon-name-part taxon-name-part-type="genus">Acabaria</tp:taxon-name-part> <tp:taxon-name-part taxon-name-part-type="species">nodosa</tp:taxon-name-part></tp:taxon-name><comment>: <xref ref-type="bibr" rid="B11">Hickson 1937</xref>: 178.</comment></tp:nomenclature-citation><tp:nomenclature-citation><tp:taxon-name>Not <tp:taxon-name-part taxon-name-part-type="genus">Melitodes</tp:taxon-name-part> <tp:taxon-name-part taxon-name-part-type="species">nodosa</tp:taxon-name-part></tp:taxon-name><comment>: Thomson 1911: 876 (South Africa).</comment></tp:nomenclature-citation></tp:nomenclature-citation-list></tp:nomenclature><tp:treatment-sec sec-type="material"><title>Material examined.</title><p>Syntype, <bold><abbrev xmlns:xlink="http://www.w3.org/1999/xlink" content-type="institution" xlink:title="British Museum of Natural History, London, UK" xlink:type="simple">BMNH</abbrev> 1947.3.22.6</bold>, New Hebrides, Challenger st. 177, 60-120 fms (86-219 m), dried sclerites, coll. Prof. S.J. Hickson; syntype, <bold><abbrev xmlns:xlink="http://www.w3.org/1999/xlink" content-type="institution" xlink:title="British Museum of Natural History, London, UK" xlink:type="simple">BMNH</abbrev> 89.5.27.117</bold>, <italic><tp:taxon-name><tp:taxon-name-part taxon-name-part-type="genus">Hyalonema</tp:taxon-name-part></tp:taxon-name></italic>-Ground (Nishi-no yodomi), South of Japan, <named-content xmlns:xlink="http://www.w3.org/1999/xlink" content-type="dwc:verbatimCoordinates" xlink:type="simple">35°11'N, 139°28'E</named-content>, Challenger st. 232, 345 fms (631 m), 12 May 1875, figured specimen (= <italic><tp:taxon-name><tp:taxon-name-part taxon-name-part-type="genus">Acabaria</tp:taxon-name-part> <tp:taxon-name-part taxon-name-part-type="species">nodosa</tp:taxon-name-part></tp:taxon-name></italic> Prof. Hickson), old label book 2, p. 12; syntype, <bold><abbrev xmlns:xlink="http://www.w3.org/1999/xlink" content-type="institution" xlink:title="British Museum of Natural History, London, UK" xlink:type="simple">BMNH</abbrev> 89.5.27.118</bold> <italic><tp:taxon-name><tp:taxon-name-part taxon-name-part-type="genus">Hyalonema</tp:taxon-name-part></tp:taxon-name></italic>-ground (Nishi-no yodomi), south of Japan, <named-content xmlns:xlink="http://www.w3.org/1999/xlink" content-type="dwc:verbatimCoordinates" xlink:type="simple">35°11'N, 139°28'E</named-content>, Challenger st. 232, 345 fms (631 m), bottom green mud, 12 May 1875, figured specimen (= <italic><tp:taxon-name><tp:taxon-name-part taxon-name-part-type="genus">Acabaria</tp:taxon-name-part> <tp:taxon-name-part taxon-name-part-type="species">nodosa</tp:taxon-name-part></tp:taxon-name></italic> Prof. Hickson), old label book 2, p. 12.</p></tp:treatment-sec><tp:treatment-sec sec-type="Re-description"><title>Re-description.</title><p><abbrev xmlns:xlink="http://www.w3.org/1999/xlink" content-type="institution" xlink:title="British Museum of Natural History, London, UK" xlink:type="simple">BMNH</abbrev> 89.5.27.117 (Fig. <xref ref-type="fig" rid="F66">66b</xref>): Points with slightly bent spindles up to 0.20 mm long, distal end with more developed tubercles (Fig. <xref ref-type="fig" rid="F67">67a</xref>). Collaret with bent spindles up to 0.25 mm long, middle part with more developed tubercles (Fig. <xref ref-type="fig" rid="F67">67b</xref>). Tentacles with platelets, the larger ones crescent-shaped with irregular projections (Fig. <xref ref-type="fig" rid="F67">67c</xref>). These platelets are up to 0.10 mm long. Pharynx with straight spiny rods, up to 0.035 mm long (Fig. <xref ref-type="fig" rid="F67">67d</xref>). Coenenchyme with spindles (Fig. <xref ref-type="fig" rid="F67">67e</xref>) and unilaterally spinose spindles (Fig. <xref ref-type="fig" rid="F67">67f</xref>), 0.08-0.23 mm long, with simple tubercles. The calyces with additional clubs, up to 0.20 mm long (Fig. <xref ref-type="fig" rid="F67">67g</xref>).</p><fig id="F66" position="float" orientation="portrait"><label>Figure 66.</label><caption><p><bold>a</bold> <italic><tp:taxon-name><tp:taxon-name-part taxon-name-part-type="genus">Melithaea</tp:taxon-name-part> <tp:taxon-name-part taxon-name-part-type="species">nodosa</tp:taxon-name-part></tp:taxon-name></italic>, <abbrev xmlns:xlink="http://www.w3.org/1999/xlink" content-type="institution" xlink:title="British Museum of Natural History, London, UK" xlink:type="simple">BMNH</abbrev> 1947.3.22.6 <bold>b</bold> <abbrev xmlns:xlink="http://www.w3.org/1999/xlink" content-type="institution" xlink:title="British Museum of Natural History, London, UK" xlink:type="simple">BMNH</abbrev> 89.5.27.117 <bold>c</bold> <abbrev xmlns:xlink="http://www.w3.org/1999/xlink" content-type="institution" xlink:title="British Museum of Natural History, London, UK" xlink:type="simple">BMNH</abbrev> 89.5.27.118 <bold>d</bold> <italic><tp:taxon-name><tp:taxon-name-part taxon-name-part-type="genus">Melithaea</tp:taxon-name-part> <tp:taxon-name-part taxon-name-part-type="species">oyeni</tp:taxon-name-part></tp:taxon-name></italic> sp. n., <named-content xmlns:xlink="http://www.w3.org/1999/xlink" content-type="dwc:institutional_code" xlink:type="simple">RMNH</named-content> Coel. 41927 <bold>e</bold> <italic><tp:taxon-name><tp:taxon-name-part taxon-name-part-type="genus">Melithaea</tp:taxon-name-part> <tp:taxon-name-part taxon-name-part-type="species">ryukyuensis</tp:taxon-name-part></tp:taxon-name></italic> sp. n., <named-content xmlns:xlink="http://www.w3.org/1999/xlink" content-type="dwc:institutional_code" xlink:type="simple">UMUTZ</named-content>-CnidG-32.</p></caption><graphic xmlns:xlink="http://www.w3.org/1999/xlink" xlink:href="zookeys-522-001-g066.jpg" position="float" orientation="portrait" xlink:type="simple" id="oo_57541.jpg"/></fig><fig id="F67" position="float" orientation="portrait"><label>Figure 67.</label><caption><p><italic><tp:taxon-name><tp:taxon-name-part taxon-name-part-type="genus">Melithaea</tp:taxon-name-part> <tp:taxon-name-part taxon-name-part-type="species">nodosa</tp:taxon-name-part></tp:taxon-name></italic>, <abbrev xmlns:xlink="http://www.w3.org/1999/xlink" content-type="institution" xlink:title="British Museum of Natural History, London, UK" xlink:type="simple">BMNH</abbrev> 89.5.27.117; <bold>a</bold> point spindles <bold>b</bold> collaret spindles <bold>c</bold> tentacle sclerites <bold>d</bold> pharynx rod <bold>e</bold> coenenchymal spindles <bold>f</bold> unilaterally spinose spindles <bold>g</bold> clubs of calyx.</p></caption><graphic xmlns:xlink="http://www.w3.org/1999/xlink" xlink:href="zookeys-522-001-g067.jpg" position="float" orientation="portrait" xlink:type="simple" id="oo_57543.jpg"/></fig></tp:treatment-sec><tp:treatment-sec sec-type="Color"><title>Color.</title><p>Reddish brown, polyps yellow, axis yellowish-red; reddish nodes. Sclerites yellow, those of the polyps a bit paler, the smallest tentacle and the pharynx sclerites colorless.</p></tp:treatment-sec><tp:treatment-sec sec-type="Variation"><title>Variation.</title><p><abbrev xmlns:xlink="http://www.w3.org/1999/xlink" content-type="institution" xlink:title="British Museum of Natural History, London, UK" xlink:type="simple">BMNH</abbrev> 89.5.27.118 (Figs <xref ref-type="fig" rid="F66">66c</xref>; <xref ref-type="fig" rid="F68">68</xref>) and <abbrev xmlns:xlink="http://www.w3.org/1999/xlink" content-type="institution" xlink:title="British Museum of Natural History, London, UK" xlink:type="simple">BMNH</abbrev> 1947.3.22.6 (Fig. <xref ref-type="fig" rid="F66">66a</xref>) have similar color patterns, <abbrev xmlns:xlink="http://www.w3.org/1999/xlink" content-type="institution" xlink:title="British Museum of Natural History, London, UK" xlink:type="simple">BMNH</abbrev> 1947.3.22.6 has wider coenenchymal sclerites (Fig. <xref ref-type="fig" rid="F69">69</xref>).</p><fig id="F68" position="float" orientation="portrait"><label>Figure 68.</label><caption><p><italic><tp:taxon-name><tp:taxon-name-part taxon-name-part-type="genus">Melithaea</tp:taxon-name-part> <tp:taxon-name-part taxon-name-part-type="species">nodosa</tp:taxon-name-part></tp:taxon-name></italic>, <abbrev xmlns:xlink="http://www.w3.org/1999/xlink" content-type="institution" xlink:title="British Museum of Natural History, London, UK" xlink:type="simple">BMNH</abbrev> 89.5.27.118; <bold>a</bold> point spindles <bold>b</bold> collaret spindles <bold>c</bold> tentacle sclerites <bold>d</bold> pharynx rods <bold>e</bold> coenenchymal spindles <bold>f</bold> unilaterally spinose spindles <bold>g</bold> clubs of calyx.</p></caption><graphic xmlns:xlink="http://www.w3.org/1999/xlink" xlink:href="zookeys-522-001-g068.jpg" position="float" orientation="portrait" xlink:type="simple" id="oo_57545.jpg"/></fig><fig id="F69" position="float" orientation="portrait"><label>Figure 69.</label><caption><p><italic><tp:taxon-name><tp:taxon-name-part taxon-name-part-type="genus">Melithaea</tp:taxon-name-part> <tp:taxon-name-part taxon-name-part-type="species">nodosa</tp:taxon-name-part></tp:taxon-name></italic>, <abbrev xmlns:xlink="http://www.w3.org/1999/xlink" content-type="institution" xlink:title="British Museum of Natural History, London, UK" xlink:type="simple">BMNH</abbrev> 1947.3.22.6; <bold>a</bold> point spindles <bold>b</bold> collaret spindles <bold>c</bold> tentacle sclerites <bold>d</bold> coenenchymal spindles <bold>e</bold> unilaterally spinose spindles <bold>f</bold> clubs of calyx.</p></caption><graphic xmlns:xlink="http://www.w3.org/1999/xlink" xlink:href="zookeys-522-001-g069.jpg" position="float" orientation="portrait" xlink:type="simple" id="oo_57547.jpg"/></fig></tp:treatment-sec><tp:treatment-sec sec-type="Distribution"><title>Distribution.</title><p>New Hebrides, Sagami Bay (Fig. <xref ref-type="fig" rid="F74">74</xref>).</p></tp:treatment-sec><tp:treatment-sec sec-type="Remarks"><title>Remarks.</title><p><xref ref-type="bibr" rid="B36">Wright and Studer (1889)</xref> mentioned that the colony may have been about 130 mm in height and 60 to 80 mm in diameter. Only <abbrev xmlns:xlink="http://www.w3.org/1999/xlink" content-type="institution" xlink:title="British Museum of Natural History, London, UK" xlink:type="simple">BMNH</abbrev> 89.5.27.117 has this size (Fig. <xref ref-type="fig" rid="F66">66b</xref>), <abbrev xmlns:xlink="http://www.w3.org/1999/xlink" content-type="institution" xlink:title="British Museum of Natural History, London, UK" xlink:type="simple">BMNH</abbrev> 89.5.27.118 is much smaller (Fig. <xref ref-type="fig" rid="F66">66c</xref>), <abbrev xmlns:xlink="http://www.w3.org/1999/xlink" content-type="institution" xlink:title="British Museum of Natural History, London, UK" xlink:type="simple">BMNH</abbrev> 1947.3.22.6 consists of only a few fragments (Fig. <xref ref-type="fig" rid="F66">66a</xref>). Based on these colony sizes we conclude that these authors used <abbrev xmlns:xlink="http://www.w3.org/1999/xlink" content-type="institution" xlink:title="British Museum of Natural History, London, UK" xlink:type="simple">BMNH</abbrev> 89.5.27.117 for their description.</p></tp:treatment-sec><tp:treatment-sec><!--Section generated to contain objects referenced in tp:taxon-treatment.--><fig id="F74" position="float" orientation="portrait"><label>Figure 74.</label><caption><p>Distribution of <italic><tp:taxon-name><tp:taxon-name-part taxon-name-part-type="genus">Melithaea</tp:taxon-name-part> <tp:taxon-name-part taxon-name-part-type="species">nodosa</tp:taxon-name-part></tp:taxon-name></italic> (*), <italic><tp:taxon-name><tp:taxon-name-part taxon-name-part-type="genus">Melithaea</tp:taxon-name-part> <tp:taxon-name-part taxon-name-part-type="species">oyeni</tp:taxon-name-part></tp:taxon-name></italic> sp. n. (●), and <italic><tp:taxon-name><tp:taxon-name-part taxon-name-part-type="genus">Melithaea</tp:taxon-name-part> <tp:taxon-name-part taxon-name-part-type="species">ryukyuensis</tp:taxon-name-part></tp:taxon-name></italic> sp. n. (■).</p></caption><graphic xmlns:xlink="http://www.w3.org/1999/xlink" xlink:href="zookeys-522-001-g074.jpg" position="float" orientation="portrait" xlink:type="simple" id="oo_57557.jpg"/></fig></tp:treatment-sec><ref-list><ref id="B36"><mixed-citation xmlns:xlink="http://www.w3.org/1999/xlink" xlink:type="simple"><person-group><name name-style="western"><surname>Wright</surname><given-names>EP</given-names></name><name name-style="western"><surname>Studer</surname><given-names>T</given-names></name></person-group> (<year>1889</year>) <article-title>Report on the Alcyonaria collected by H.M.S. Challenger during the years 1873-1876.</article-title> <source>Report on the scientific results of the voyages of H.M.S. Challenger during the years 1873–1876</source>, <series>Zoology</series> <volume>31</volume>: <fpage>1</fpage>–<lpage>314</lpage>. </mixed-citation></ref><ref id="B16"><mixed-citation xmlns:xlink="http://www.w3.org/1999/xlink" xlink:type="simple"><person-group><name name-style="western"><surname>Kükenthal</surname><given-names>W</given-names></name></person-group> (<year>1919</year>) <article-title><tp:taxon-name><tp:taxon-name-part taxon-name-part-type="suborder">Gorgonaria</tp:taxon-name-part></tp:taxon-name>.</article-title> <source>Wissenschaftliche Ergebnisse der Deutschen Tiefsee- Expedition auf dem Dampfer “Valdivia”, 1898–1899</source> <volume>13</volume>(<issue>2</issue>): <fpage>1</fpage>–<lpage>946</lpage>. </mixed-citation></ref><ref id="B17"><mixed-citation xmlns:xlink="http://www.w3.org/1999/xlink" xlink:type="simple"><person-group><name name-style="western"><surname>Kükenthal</surname><given-names>W</given-names></name></person-group> (<year>1924</year>) <source><tp:taxon-name><tp:taxon-name-part taxon-name-part-type="suborder">Gorgonaria</tp:taxon-name-part></tp:taxon-name>. Das Tierreich 47.</source> <publisher-name>Walter de Gruyter &amp; Co.</publisher-name>, <publisher-loc>Berlin and Leipzig</publisher-loc>, <size units="page">478 pp</size>. </mixed-citation></ref><ref id="B11"><mixed-citation xmlns:xlink="http://www.w3.org/1999/xlink" xlink:type="simple"><person-group><name name-style="western"><surname>Hickson</surname><given-names>SJ</given-names></name></person-group> (<year>1937</year>) <article-title>The family <tp:taxon-name><tp:taxon-name-part taxon-name-part-type="family">Melitodidae</tp:taxon-name-part></tp:taxon-name>.</article-title> <source>Transansactions of the Zoological Society of London</source> <volume>23</volume>(<issue>3</issue>): <fpage>73</fpage>–<lpage>212</lpage>. doi: <ext-link xlink:type="simple" ext-link-type="doi" xlink:href="10.1111/j.1096-3642.1937.tb00362.x">10.1111/j.1096-3642.1937.tb00362.x</ext-link> </mixed-citation></ref></ref-list></tp:taxon-treatment>
