# Supplementary material for: Melithaeidae of Japan (Octocorallia, Alcyonacea) re-examined with descriptions of 11 new species
Source: Zookeys. 2015 Sep 23;(522):1–127. doi: 10.3897/zookeys.522.10294 (PMC4591733; doi:10.3897/zookeys.522.10294)
Supplement: XML Treatment for Melithaea oyeni [file zookeys.522.10294-treatment14.xml]

<!DOCTYPE tp:taxon-treatment
  PUBLIC "-//TaxonX//DTD Taxonomic Treatment Publishing DTD v0 20100105//EN" "tax-treatment-NSO.dtd">
<tp:taxon-treatment xmlns:tp="http://www.plazi.org/taxpub"><tp:treatment-meta><kwd-group><label>Taxon classification</label><kwd><named-content content-type="kingdom">Animalia</named-content></kwd><kwd><named-content content-type="order">Alcyonacea</named-content></kwd><kwd><named-content content-type="family">Melithaeidae</named-content></kwd></kwd-group><mixed-citation publication-type="journal"><person-group><name><surname>Matsumoto</surname><given-names>Asako K.</given-names></name><name><surname>van Ofwegen</surname><given-names>Leen P.</given-names></name></person-group><article-title><tp:taxon-name><tp:taxon-name-part taxon-name-part-type="family">Melithaeidae</tp:taxon-name-part></tp:taxon-name> of Japan (<tp:taxon-name><tp:taxon-name-part taxon-name-part-type="subclass">Octocorallia</tp:taxon-name-part></tp:taxon-name>, <tp:taxon-name><tp:taxon-name-part taxon-name-part-type="order">Alcyonacea</tp:taxon-name-part></tp:taxon-name>) re-examined with descriptions of 11 new species</article-title><source>Zookeys</source><day>23</day><month>9</month><year>2015</year><volume>2015</volume><issue>522</issue><fpage>1</fpage><lpage>127</lpage><pub-id pub-id-type="doi">10.3897/zookeys.522.10294</pub-id></mixed-citation></tp:treatment-meta><tp:nomenclature><tp:taxon-name>
                        <tp:taxon-name-part taxon-name-part-type="genus">Melithaea</tp:taxon-name-part>
                        <tp:taxon-name-part taxon-name-part-type="species">oyeni</tp:taxon-name-part>
                        <object-id xmlns:xlink="http://www.w3.org/1999/xlink" content-type="zoobank" xlink:type="simple">http://zoobank.org/B848183E-DBDF-4F34-8F82-020D4B2ED3FE</object-id>
                    </tp:taxon-name><tp:taxon-status xmlns:xlink="http://www.w3.org/1999/xlink" xlink:type="simple">sp. n.</tp:taxon-status><xref ref-type="fig" rid="F66">Figures 66d</xref><xref ref-type="fig" rid="F70">, 70</xref><xref ref-type="fig" rid="F71">, 71</xref><xref ref-type="fig" rid="F74">, 74</xref></tp:nomenclature><tp:treatment-sec sec-type="material"><title>Material examined.</title><p>Holotype <bold><named-content xmlns:xlink="http://www.w3.org/1999/xlink" content-type="dwc:institutional_code" xlink:type="simple">RMNH</named-content> Coel. 41927 (<abbrev xmlns:xlink="http://www.w3.org/1999/xlink" content-type="institution" xlink:title="Asako K. Matsumoto collection, Planetary Exploration Research Center (PERC), Chiba Institute of Technology (Chitech), Japan" xlink:type="simple">AKM</abbrev> 408)</bold>, Watari-se bank, off Izu Isls., <named-content xmlns:xlink="http://www.w3.org/1999/xlink" content-type="dwc:verbatimCoordinates" xlink:type="simple">34°02.8620'N, 138°54.8090'E</named-content> – <named-content xmlns:xlink="http://www.w3.org/1999/xlink" content-type="dwc:verbatimCoordinates" xlink:type="simple">34°02.9190'N, 138°54.6810'E</named-content>, 101.1-106.2 m, <italic>R/V Tansei-maru</italic>, KT04-06 cruise, St.WS-2, 1m <named-content xmlns:xlink="http://www.w3.org/1999/xlink" content-type="dwc:institutional_code" xlink:type="simple">ORI</named-content> Dredge, coll. A.K. Matsumoto, 30 April 2004; paratype <bold><named-content xmlns:xlink="http://www.w3.org/1999/xlink" content-type="dwc:institutional_code" xlink:type="simple">RMNH</named-content> Coel. 41928 (<abbrev xmlns:xlink="http://www.w3.org/1999/xlink" content-type="institution" xlink:title="Asako K. Matsumoto collection, Planetary Exploration Research Center (PERC), Chiba Institute of Technology (Chitech), Japan" xlink:type="simple">AKM</abbrev> 1606)</bold>, Takase West, Izu Ridge, <named-content xmlns:xlink="http://www.w3.org/1999/xlink" content-type="dwc:verbatimCoordinates" xlink:type="simple">34°26.5'N, 139°07.2'E</named-content>, 104–127 m, <italic>R/V Tansei-maru</italic>, KT87-19, St. TW1, coll. S. Ohta, 8 December 1987.</p></tp:treatment-sec><tp:treatment-sec sec-type="Description"><title>Description.</title><p>The holotype is a 8 cm long fragment with holdfast (Fig. <xref ref-type="fig" rid="F66">66d</xref>). At the base the stem is 3 mm wide, the end branches are only 1 mm wide. The polyps are situated bilaterally on the branches, the calyces are dome-shaped, and most polyps are expanded. Points with slightly bent spindles up to 0.20 mm long, distal end with leaves (Fig. <xref ref-type="fig" rid="F70">70a</xref>). Collaret with bent spindles up to 0.30 mm long, middle part with more developed tubercles (Fig. <xref ref-type="fig" rid="F70">70b</xref>). Tentacles with platelets, the larger ones crescent-shaped with irregular projections (Fig. <xref ref-type="fig" rid="F70">70c</xref>). These platelets are up to 0.15 mm long. Pharynx with straight spiny rods, up to 0.05 mm long (Fig. <xref ref-type="fig" rid="F70">70d</xref>). Coenenchyme with predominantly capstans, double disks (Fig. <xref ref-type="fig" rid="F70">70f</xref>) and disk spindles (Figs <xref ref-type="fig" rid="F70">70g</xref>, <xref ref-type="fig" rid="F71">71c</xref>), 0.05–0.15 mm long, and small clubs (Fig. <xref ref-type="fig" rid="F71">71a</xref>), up to 0.10 mm long. Spindles are also present, 0.10-0.25 mm long, with simple tubercles (Fig. <xref ref-type="fig" rid="F71">71d</xref>). The calyces with additional clubs, up to 0.15 mm long (Fig. <xref ref-type="fig" rid="F71">71b</xref>).</p><fig id="F70" position="float" orientation="portrait"><label>Figure 70.</label><caption><p><italic><tp:taxon-name><tp:taxon-name-part taxon-name-part-type="genus">Melithaea</tp:taxon-name-part> <tp:taxon-name-part taxon-name-part-type="species">oyeni</tp:taxon-name-part></tp:taxon-name></italic> sp. n., <named-content xmlns:xlink="http://www.w3.org/1999/xlink" content-type="dwc:institutional_code" xlink:type="simple">RMNH</named-content> Coel. 41927; <bold>a</bold> point spindles <bold>b</bold> collaret spindles <bold>c</bold> tentacle sclerites <bold>d</bold> pharynx rods <bold>e</bold> axial rod <bold>f</bold> double disks <bold>g</bold> disk spindles.</p></caption><graphic xmlns:xlink="http://www.w3.org/1999/xlink" xlink:href="zookeys-522-001-g070.jpg" position="float" orientation="portrait" xlink:type="simple" id="oo_57549.jpg"/></fig><fig id="F71" position="float" orientation="portrait"><label>Figure 71.</label><caption><p><italic><tp:taxon-name><tp:taxon-name-part taxon-name-part-type="genus">Melithaea</tp:taxon-name-part> <tp:taxon-name-part taxon-name-part-type="species">oyeni</tp:taxon-name-part></tp:taxon-name></italic> sp. n., <named-content xmlns:xlink="http://www.w3.org/1999/xlink" content-type="dwc:institutional_code" xlink:type="simple">RMNH</named-content> Coel. 41927; <bold>a</bold> clubs of coenenchyme <bold>b</bold> clubs of calyx <bold>c</bold> disk spindles <bold>d</bold> spindles.</p></caption><graphic xmlns:xlink="http://www.w3.org/1999/xlink" xlink:href="zookeys-522-001-g071.jpg" position="float" orientation="portrait" xlink:type="simple" id="oo_57551.jpg"/></fig><!--PageBreak--></tp:treatment-sec><tp:treatment-sec sec-type="Color"><title>Color.</title><p>Colony orange with yellow polyps, coenenchymal sclerites orange, polyp ones yellow.</p></tp:treatment-sec><tp:treatment-sec sec-type="Variation"><title>Variation.</title><p><named-content xmlns:xlink="http://www.w3.org/1999/xlink" content-type="dwc:institutional_code" xlink:type="simple">RMNH</named-content> Coel. 41928 has similar sclerites and color.</p></tp:treatment-sec><tp:treatment-sec sec-type="Distribution"><title>Distribution.</title><p>Off the Izu Islands (Fig. <xref ref-type="fig" rid="F74">74</xref>)</p></tp:treatment-sec><tp:treatment-sec sec-type="Etymology"><title>Etymology.</title><p>The species is named after Mr. T.J.G.M. van Oyen (NBC) in appreciation of the many microscope slides he prepared for the second author.</p></tp:treatment-sec><tp:treatment-sec sec-type="Remarks"><title>Remarks.</title><p>The species mostly resembles <italic><tp:taxon-name><tp:taxon-name-part taxon-name-part-type="genus">Melithaea</tp:taxon-name-part> <tp:taxon-name-part taxon-name-part-type="species">abyssicola</tp:taxon-name-part></tp:taxon-name></italic> but has overall somewhat larger sclerites, a difference difficult to notice when not having both species at hand. However, the double disks of <italic><tp:taxon-name><tp:taxon-name-part taxon-name-part-type="genus">Melithaea</tp:taxon-name-part> <tp:taxon-name-part taxon-name-part-type="species">oyeni</tp:taxon-name-part></tp:taxon-name></italic> sp. n. are strikingly different, much wider than those of <italic><tp:taxon-name><tp:taxon-name-part taxon-name-part-type="genus">Melithaea</tp:taxon-name-part> <tp:taxon-name-part taxon-name-part-type="species">abyssicola</tp:taxon-name-part></tp:taxon-name></italic> (compare Fig. <xref ref-type="fig" rid="F70">70f</xref> with Fig. <xref ref-type="fig" rid="F3">3b</xref>).</p></tp:treatment-sec><tp:treatment-sec><!--Section generated to contain objects referenced in tp:taxon-treatment.--><fig id="F66" position="float" orientation="portrait"><label>Figure 66.</label><caption><p><bold>a</bold> <italic><tp:taxon-name><tp:taxon-name-part taxon-name-part-type="genus">Melithaea</tp:taxon-name-part> <tp:taxon-name-part taxon-name-part-type="species">nodosa</tp:taxon-name-part></tp:taxon-name></italic>, <abbrev xmlns:xlink="http://www.w3.org/1999/xlink" content-type="institution" xlink:title="British Museum of Natural History, London, UK" xlink:type="simple">BMNH</abbrev> 1947.3.22.6 <bold>b</bold> <abbrev xmlns:xlink="http://www.w3.org/1999/xlink" content-type="institution" xlink:title="British Museum of Natural History, London, UK" xlink:type="simple">BMNH</abbrev> 89.5.27.117 <bold>c</bold> <abbrev xmlns:xlink="http://www.w3.org/1999/xlink" content-type="institution" xlink:title="British Museum of Natural History, London, UK" xlink:type="simple">BMNH</abbrev> 89.5.27.118 <bold>d</bold> <italic><tp:taxon-name><tp:taxon-name-part taxon-name-part-type="genus">Melithaea</tp:taxon-name-part> <tp:taxon-name-part taxon-name-part-type="species">oyeni</tp:taxon-name-part></tp:taxon-name></italic> sp. n., <named-content xmlns:xlink="http://www.w3.org/1999/xlink" content-type="dwc:institutional_code" xlink:type="simple">RMNH</named-content> Coel. 41927 <bold>e</bold> <italic><tp:taxon-name><tp:taxon-name-part taxon-name-part-type="genus">Melithaea</tp:taxon-name-part> <tp:taxon-name-part taxon-name-part-type="species">ryukyuensis</tp:taxon-name-part></tp:taxon-name></italic> sp. n., <named-content xmlns:xlink="http://www.w3.org/1999/xlink" content-type="dwc:institutional_code" xlink:type="simple">UMUTZ</named-content>-CnidG-32.</p></caption><graphic xmlns:xlink="http://www.w3.org/1999/xlink" xlink:href="zookeys-522-001-g066.jpg" position="float" orientation="portrait" xlink:type="simple" id="oo_57541.jpg"/></fig><fig id="F74" position="float" orientation="portrait"><label>Figure 74.</label><caption><p>Distribution of <italic><tp:taxon-name><tp:taxon-name-part taxon-name-part-type="genus">Melithaea</tp:taxon-name-part> <tp:taxon-name-part taxon-name-part-type="species">nodosa</tp:taxon-name-part></tp:taxon-name></italic> (*), <italic><tp:taxon-name><tp:taxon-name-part taxon-name-part-type="genus">Melithaea</tp:taxon-name-part> <tp:taxon-name-part taxon-name-part-type="species">oyeni</tp:taxon-name-part></tp:taxon-name></italic> sp. n. (●), and <italic><tp:taxon-name><tp:taxon-name-part taxon-name-part-type="genus">Melithaea</tp:taxon-name-part> <tp:taxon-name-part taxon-name-part-type="species">ryukyuensis</tp:taxon-name-part></tp:taxon-name></italic> sp. n. (■).</p></caption><graphic xmlns:xlink="http://www.w3.org/1999/xlink" xlink:href="zookeys-522-001-g074.jpg" position="float" orientation="portrait" xlink:type="simple" id="oo_57557.jpg"/></fig><fig id="F3" position="float" orientation="portrait"><label>Figure 3.</label><caption><p>Sclerites of <italic><tp:taxon-name><tp:taxon-name-part taxon-name-part-type="genus">Melithaea</tp:taxon-name-part> <tp:taxon-name-part taxon-name-part-type="species">abyssicola</tp:taxon-name-part></tp:taxon-name></italic>, <named-content xmlns:xlink="http://www.w3.org/1999/xlink" content-type="dwc:institutional_code" xlink:type="simple">ZSM</named-content> 20040057, holotype; <bold>a</bold> capstans <bold>b</bold> double disks <bold>c</bold> disk spindles <bold>d</bold> spindles <bold>e</bold> intermediate sclerite.</p></caption><graphic xmlns:xlink="http://www.w3.org/1999/xlink" xlink:href="zookeys-522-001-g003.jpg" position="float" orientation="portrait" xlink:type="simple" id="oo_57464.jpg"/></fig></tp:treatment-sec></tp:taxon-treatment>
