# Supplementary material for: Melithaeidae of Japan (Octocorallia, Alcyonacea) re-examined with descriptions of 11 new species
Source: Zookeys. 2015 Sep 23;(522):1–127. doi: 10.3897/zookeys.522.10294 (PMC4591733; doi:10.3897/zookeys.522.10294)
Supplement: XML Treatment for Melithaea ryukyuensis [file zookeys.522.10294-treatment15.xml]

<!DOCTYPE tp:taxon-treatment
  PUBLIC "-//TaxonX//DTD Taxonomic Treatment Publishing DTD v0 20100105//EN" "tax-treatment-NSO.dtd">
<tp:taxon-treatment xmlns:tp="http://www.plazi.org/taxpub"><tp:treatment-meta><kwd-group><label>Taxon classification</label><kwd><named-content content-type="kingdom">Animalia</named-content></kwd><kwd><named-content content-type="order">Alcyonacea</named-content></kwd><kwd><named-content content-type="family">Melithaeidae</named-content></kwd></kwd-group><mixed-citation publication-type="journal"><person-group><name><surname>Matsumoto</surname><given-names>Asako K.</given-names></name><name><surname>van Ofwegen</surname><given-names>Leen P.</given-names></name></person-group><article-title><tp:taxon-name><tp:taxon-name-part taxon-name-part-type="family">Melithaeidae</tp:taxon-name-part></tp:taxon-name> of Japan (<tp:taxon-name><tp:taxon-name-part taxon-name-part-type="subclass">Octocorallia</tp:taxon-name-part></tp:taxon-name>, <tp:taxon-name><tp:taxon-name-part taxon-name-part-type="order">Alcyonacea</tp:taxon-name-part></tp:taxon-name>) re-examined with descriptions of 11 new species</article-title><source>Zookeys</source><day>23</day><month>9</month><year>2015</year><volume>2015</volume><issue>522</issue><fpage>1</fpage><lpage>127</lpage><pub-id pub-id-type="doi">10.3897/zookeys.522.10294</pub-id></mixed-citation></tp:treatment-meta><tp:nomenclature><tp:taxon-name>
                        <tp:taxon-name-part taxon-name-part-type="genus">Melithaea</tp:taxon-name-part>
                        <tp:taxon-name-part taxon-name-part-type="species">ryukyuensis</tp:taxon-name-part>
                        <object-id xmlns:xlink="http://www.w3.org/1999/xlink" content-type="zoobank" xlink:type="simple">http://zoobank.org/40A013FB-10E2-4CD0-B899-F911524F59FF</object-id>
                    </tp:taxon-name><tp:taxon-status xmlns:xlink="http://www.w3.org/1999/xlink" xlink:type="simple">sp. n.</tp:taxon-status><xref ref-type="fig" rid="F66">Figures 66e</xref><xref ref-type="fig" rid="F72">, 72</xref><xref ref-type="fig" rid="F73">, 73</xref><xref ref-type="fig" rid="F74">, 74</xref><!--PageBreak--><tp:nomenclature-citation-list><tp:nomenclature-citation><tp:taxon-name><tp:taxon-name-part taxon-name-part-type="genus">Melithaea</tp:taxon-name-part></tp:taxon-name><comment> sp. A: <xref ref-type="bibr" rid="B1">Aguilar-Hurtado et al. 2012</xref>: 62, fig. 5 (Okinawa).</comment></tp:nomenclature-citation></tp:nomenclature-citation-list></tp:nomenclature><tp:treatment-sec sec-type="material"><title>Material examined.</title><p>Holotype <bold><named-content xmlns:xlink="http://www.w3.org/1999/xlink" content-type="dwc:institutional_code" xlink:type="simple">UMUTZ</named-content>-CnidG-32</bold>, Nakagusuku Bay, Okinawa Prefecture, Japan, diving, 16 April 1901; paratypes, <bold><named-content xmlns:xlink="http://www.w3.org/1999/xlink" content-type="dwc:institutional_code" xlink:type="simple">UMUTZ</named-content>-CnidG-254</bold>, same data as holotype; <bold><abbrev xmlns:xlink="http://www.w3.org/1999/xlink" content-type="institution" xlink:title="University Museum of Zoology Cambridge, Downing Street, Cambridge, CB2 3EJ, UK" xlink:type="simple">UMZC</abbrev> I.36300</bold>, S.W. Japan. T. Mizobuchi (purchased). Reg. Jan. 31.1903, 16.</p></tp:treatment-sec><tp:treatment-sec sec-type="Description"><title>Description.</title><p>The holotype is a 14.5 cm long fragment without holdfast (Fig. <xref ref-type="fig" rid="F66">66e</xref>). At the base the stem is 15 mm wide, the end branches are only 1 mm wide. The polyps are situated on one side of the colony, the calyces hardly project beyond the coenenchyme, and most polyps are retracted. Points with slightly bent spindles up to 0.10 mm long, distal end with more developed tubercles (Fig. <xref ref-type="fig" rid="F72">72a</xref>). Collaret with bent spindles up to 0.15 mm long, middle part with more developed tubercles (Fig. <xref ref-type="fig" rid="F72">72b</xref>). Tentacles with platelets, the larger ones crescent-shaped with irregular projections (Fig. <xref ref-type="fig" rid="F72">72c</xref>). These platelets are up to 0.10 mm long. Pharynx with straight spiny rods, up to 0.05 mm long (Fig. <xref ref-type="fig" rid="F72">72d</xref>). Coenenchyme with predominantly capstans (Fig. <xref ref-type="fig" rid="F73">73a, d</xref>), double disks (Fig. <xref ref-type="fig" rid="F73">73b</xref>) and disk spindles (Fig. <xref ref-type="fig" rid="F73">73c</xref>), 0.05–0.10 mm long, and small clubs with rounded heads, 0.05 mm long (Fig. <xref ref-type="fig" rid="F72">72f</xref>). Spindles are also present, 0.10–0.20 mm long, with complex tubercles (Fig. <xref ref-type="fig" rid="F73">73e</xref>). The calyces with additional clubs, up to 0.14 mm long (Fig. <xref ref-type="fig" rid="F72">72g</xref>). The axis has smooth and sparsely tuberculate rods (Fig. <xref ref-type="fig" rid="F72">72e</xref>).</p><fig id="F72" position="float" orientation="portrait"><label>Figure 72.</label><caption><p><italic><tp:taxon-name><tp:taxon-name-part taxon-name-part-type="genus">Melithaea</tp:taxon-name-part> <tp:taxon-name-part taxon-name-part-type="species">ryukyuensis</tp:taxon-name-part></tp:taxon-name></italic> sp. n., <named-content xmlns:xlink="http://www.w3.org/1999/xlink" content-type="dwc:institutional_code" xlink:type="simple">UMUTZ</named-content>-CnidG-32; <bold>a</bold> point spindles <bold>b</bold> collaret spindles <bold>c</bold> tentacle sclerites <bold>d</bold> pharynx rod <bold>e</bold> axial rod; <bold>f</bold> clubs of coenenchyme <bold>g</bold> clubs of calyx.</p></caption><graphic xmlns:xlink="http://www.w3.org/1999/xlink" xlink:href="zookeys-522-001-g072.jpg" position="float" orientation="portrait" xlink:type="simple" id="oo_57553.jpg"/></fig><fig id="F73" position="float" orientation="portrait"><label>Figure 73.</label><caption><p><italic><tp:taxon-name><tp:taxon-name-part taxon-name-part-type="genus">Melithaea</tp:taxon-name-part> <tp:taxon-name-part taxon-name-part-type="species">ryukyuensis</tp:taxon-name-part></tp:taxon-name></italic> sp. n., <named-content xmlns:xlink="http://www.w3.org/1999/xlink" content-type="dwc:institutional_code" xlink:type="simple">UMUTZ</named-content>-CnidG-32; <bold>a</bold> captans <bold>b</bold> double disks <bold>c</bold> disk spindles <bold>d</bold> irregular capstan <bold>e</bold> spindles.</p></caption><graphic xmlns:xlink="http://www.w3.org/1999/xlink" xlink:href="zookeys-522-001-g073.jpg" position="float" orientation="portrait" xlink:type="simple" id="oo_57555.jpg"/></fig></tp:treatment-sec><tp:treatment-sec sec-type="Color"><title>Color.</title><p>Colony orange with yellow polyps. Part of calyx sclerites and all polyp sclerites yellow, all others orange.</p></tp:treatment-sec><tp:treatment-sec sec-type="Distribution"><title>Distribution.</title><p>Okinawa, Japan (Fig. <xref ref-type="fig" rid="F74">74</xref>).</p><fig id="F74" position="float" orientation="portrait"><label>Figure 74.</label><caption><p>Distribution of <italic><tp:taxon-name><tp:taxon-name-part taxon-name-part-type="genus">Melithaea</tp:taxon-name-part> <tp:taxon-name-part taxon-name-part-type="species">nodosa</tp:taxon-name-part></tp:taxon-name></italic> (*), <italic><tp:taxon-name><tp:taxon-name-part taxon-name-part-type="genus">Melithaea</tp:taxon-name-part> <tp:taxon-name-part taxon-name-part-type="species">oyeni</tp:taxon-name-part></tp:taxon-name></italic> sp. n. (●), and <italic><tp:taxon-name><tp:taxon-name-part taxon-name-part-type="genus">Melithaea</tp:taxon-name-part> <tp:taxon-name-part taxon-name-part-type="species">ryukyuensis</tp:taxon-name-part></tp:taxon-name></italic> sp. n. (■).</p></caption><graphic xmlns:xlink="http://www.w3.org/1999/xlink" xlink:href="zookeys-522-001-g074.jpg" position="float" orientation="portrait" xlink:type="simple" id="oo_57557.jpg"/></fig></tp:treatment-sec><tp:treatment-sec sec-type="Remarks"><title>Remarks.</title><p>The material of <named-content xmlns:xlink="http://www.w3.org/1999/xlink" content-type="dwc:institutional_code" xlink:type="simple">UMUTZ</named-content>-CnidG-32 was probably collected during the Ryukyu (= Okinawa) expedition by K. Mitsukuri and I. Ikeda, in April, 1901. <abbrev xmlns:xlink="http://www.w3.org/1999/xlink" content-type="institution" xlink:title="University Museum of Zoology Cambridge, Downing Street, Cambridge, CB2 3EJ, UK" xlink:type="simple">UMZC</abbrev> I.36300 is dried material. According to us this is <italic><tp:taxon-name><tp:taxon-name-part taxon-name-part-type="genus">Melithaea</tp:taxon-name-part></tp:taxon-name></italic> sp. A of <xref ref-type="bibr" rid="B1">Aquilar-Hurtado et al. (2012)</xref> as the sclerite images given by them resemble ours. <italic><tp:taxon-name><tp:taxon-name-part taxon-name-part-type="genus">Melithaea</tp:taxon-name-part> <tp:taxon-name-part taxon-name-part-type="species">ryukyuensis</tp:taxon-name-part></tp:taxon-name></italic> mostly resembles <italic><tp:taxon-name><tp:taxon-name-part taxon-name-part-type="genus">Melithaea</tp:taxon-name-part> <tp:taxon-name-part taxon-name-part-type="species">abyssicola</tp:taxon-name-part></tp:taxon-name></italic>, which has overall larger sclerites but much smaller spindles in the coenenchyme.</p><!--PageBreak--><!--PageBreak--><!--PageBreak--><!--PageBreak--><!--PageBreak--><!--PageBreak--><!--PageBreak--></tp:treatment-sec><tp:treatment-sec><!--Section generated to contain objects referenced in tp:taxon-treatment.--><fig id="F66" position="float" orientation="portrait"><label>Figure 66.</label><caption><p><bold>a</bold> <italic><tp:taxon-name><tp:taxon-name-part taxon-name-part-type="genus">Melithaea</tp:taxon-name-part> <tp:taxon-name-part taxon-name-part-type="species">nodosa</tp:taxon-name-part></tp:taxon-name></italic>, <abbrev xmlns:xlink="http://www.w3.org/1999/xlink" content-type="institution" xlink:title="British Museum of Natural History, London, UK" xlink:type="simple">BMNH</abbrev> 1947.3.22.6 <bold>b</bold> <abbrev xmlns:xlink="http://www.w3.org/1999/xlink" content-type="institution" xlink:title="British Museum of Natural History, London, UK" xlink:type="simple">BMNH</abbrev> 89.5.27.117 <bold>c</bold> <abbrev xmlns:xlink="http://www.w3.org/1999/xlink" content-type="institution" xlink:title="British Museum of Natural History, London, UK" xlink:type="simple">BMNH</abbrev> 89.5.27.118 <bold>d</bold> <italic><tp:taxon-name><tp:taxon-name-part taxon-name-part-type="genus">Melithaea</tp:taxon-name-part> <tp:taxon-name-part taxon-name-part-type="species">oyeni</tp:taxon-name-part></tp:taxon-name></italic> sp. n., <named-content xmlns:xlink="http://www.w3.org/1999/xlink" content-type="dwc:institutional_code" xlink:type="simple">RMNH</named-content> Coel. 41927 <bold>e</bold> <italic><tp:taxon-name><tp:taxon-name-part taxon-name-part-type="genus">Melithaea</tp:taxon-name-part> <tp:taxon-name-part taxon-name-part-type="species">ryukyuensis</tp:taxon-name-part></tp:taxon-name></italic> sp. n., <named-content xmlns:xlink="http://www.w3.org/1999/xlink" content-type="dwc:institutional_code" xlink:type="simple">UMUTZ</named-content>-CnidG-32.</p></caption><graphic xmlns:xlink="http://www.w3.org/1999/xlink" xlink:href="zookeys-522-001-g066.jpg" position="float" orientation="portrait" xlink:type="simple" id="oo_57541.jpg"/></fig></tp:treatment-sec><ref-list><ref id="B1"><mixed-citation xmlns:xlink="http://www.w3.org/1999/xlink" xlink:type="simple"><person-group><name name-style="western"><surname>Aguilar-Hurtado</surname><given-names>C</given-names></name><name name-style="western"><surname>Nonaka</surname><given-names>M</given-names></name><name name-style="western"><surname>Reimer</surname><given-names>JD</given-names></name></person-group> (<year>2012</year>) <article-title>The <tp:taxon-name><tp:taxon-name-part taxon-name-part-type="family">Melithaeidae</tp:taxon-name-part></tp:taxon-name> (<tp:taxon-name><tp:taxon-name-part taxon-name-part-type="phylum">Cnidaria</tp:taxon-name-part></tp:taxon-name>: <tp:taxon-name><tp:taxon-name-part taxon-name-part-type="subclass">Octocorallia</tp:taxon-name-part></tp:taxon-name>) of the Ryukyu Archipelago: molecular and morphological examinations.</article-title> <source>Molecular Phylogenetics and Evolution</source> <volume>64</volume>(<issue>1</issue>): <fpage>56</fpage>–<lpage>65</lpage>. doi: <ext-link xlink:type="simple" ext-link-type="doi" xlink:href="10.1016/j.ympev.2012.03.005">10.1016/j.ympev.2012.03.005</ext-link> </mixed-citation></ref></ref-list></tp:taxon-treatment>
