# Supplementary material for: Melithaeidae of Japan (Octocorallia, Alcyonacea) re-examined with descriptions of 11 new species
Source: Zookeys. 2015 Sep 23;(522):1–127. doi: 10.3897/zookeys.522.10294 (PMC4591733; doi:10.3897/zookeys.522.10294)
Supplement: XML Treatment for Melithaea satsumaensis [file zookeys.522.10294-treatment17.xml]

<!DOCTYPE tp:taxon-treatment
  PUBLIC "-//TaxonX//DTD Taxonomic Treatment Publishing DTD v0 20100105//EN" "tax-treatment-NSO.dtd">
<tp:taxon-treatment xmlns:tp="http://www.plazi.org/taxpub"><tp:treatment-meta><kwd-group><label>Taxon classification</label><kwd><named-content content-type="kingdom">Animalia</named-content></kwd><kwd><named-content content-type="order">Alcyonacea</named-content></kwd><kwd><named-content content-type="family">Melithaeidae</named-content></kwd></kwd-group><mixed-citation publication-type="journal"><person-group><name><surname>Matsumoto</surname><given-names>Asako K.</given-names></name><name><surname>van Ofwegen</surname><given-names>Leen P.</given-names></name></person-group><article-title><tp:taxon-name><tp:taxon-name-part taxon-name-part-type="family">Melithaeidae</tp:taxon-name-part></tp:taxon-name> of Japan (<tp:taxon-name><tp:taxon-name-part taxon-name-part-type="subclass">Octocorallia</tp:taxon-name-part></tp:taxon-name>, <tp:taxon-name><tp:taxon-name-part taxon-name-part-type="order">Alcyonacea</tp:taxon-name-part></tp:taxon-name>) re-examined with descriptions of 11 new species</article-title><source>Zookeys</source><day>23</day><month>9</month><year>2015</year><volume>2015</volume><issue>522</issue><fpage>1</fpage><lpage>127</lpage><pub-id pub-id-type="doi">10.3897/zookeys.522.10294</pub-id></mixed-citation></tp:treatment-meta><tp:nomenclature><tp:taxon-name>
                        <tp:taxon-name-part taxon-name-part-type="genus">Melithaea</tp:taxon-name-part>
                        <tp:taxon-name-part taxon-name-part-type="species">satsumaensis</tp:taxon-name-part>
                        <object-id xmlns:xlink="http://www.w3.org/1999/xlink" content-type="zoobank" xlink:type="simple">http://zoobank.org/5A1437CD-CE23-4E8F-B4AE-912F92548718</object-id>
                    </tp:taxon-name><tp:taxon-status xmlns:xlink="http://www.w3.org/1999/xlink" xlink:type="simple">sp. n.</tp:taxon-status><xref ref-type="fig" rid="F75">Figures 75c</xref><xref ref-type="fig" rid="F82">, 82</xref><xref ref-type="fig" rid="F83">, 83</xref><xref ref-type="fig" rid="F86">, 86</xref><!--PageBreak--><!--PageBreak--></tp:nomenclature><tp:treatment-sec sec-type="material"><title>Material examined.</title><p>Holotype <bold><named-content xmlns:xlink="http://www.w3.org/1999/xlink" content-type="dwc:institutional_code" xlink:type="simple">RMNH</named-content> Coel. 41936 (<abbrev xmlns:xlink="http://www.w3.org/1999/xlink" content-type="institution" xlink:title="Asako K. Matsumoto collection, Planetary Exploration Research Center (PERC), Chiba Institute of Technology (Chitech), Japan" xlink:type="simple">AKM</abbrev> 743)</bold>, Off Sata-misaki Cape, Kagoshima Prefecture, Japan, <named-content xmlns:xlink="http://www.w3.org/1999/xlink" content-type="dwc:verbatimCoordinates" xlink:type="simple">30°56.0025'N, 130°44.2299'E</named-content> – <named-content xmlns:xlink="http://www.w3.org/1999/xlink" content-type="dwc:verbatimCoordinates" xlink:type="simple">30°56.2953'N, 130°43.3981'E</named-content>, 116-120 m, <italic>R/V Tansei-maru</italic>, KT07-1 cruise, St. SM-1, Chain Bag Dredge, coll. A.K. Matsumoto, 23 February 2007.</p></tp:treatment-sec><tp:treatment-sec sec-type="Description"><title>Description.</title><p>The holotype is a 16.5 cm long colony with holdfast (Fig. <xref ref-type="fig" rid="F75">75c</xref>). At the base the stem is 10 mm wide, the end branches are only 1 mm wide. On the lower half of the colony the polyps are situated on one side of the colony; the upper part has polyps all around the branches. The calyces are dome-shaped, and most polyps are expanded. Points with slightly bent spindles up to 0.20 mm long, distal end with more developed tubercles (Fig. <xref ref-type="fig" rid="F82">82a</xref>). Collaret with bent spindles up to 0.30 mm long, middle part with more developed tubercles (Fig. <xref ref-type="fig" rid="F82">82b</xref>). Tentacles with platelets, the larger ones crescent-shaped with irregular projections (Fig. <xref ref-type="fig" rid="F82">82c</xref>). These platelets are up to 0.15 mm long. Pharynx with straight spiny rods, up to 0.05 mm long (Fig. <xref ref-type="fig" rid="F82">82d</xref>). Coenenchyme with predominantly capstans (Fig. <xref ref-type="fig" rid="F82">82f</xref>), double disks (Fig. <xref ref-type="fig" rid="F82">82g</xref>), and unilaterally foliate spheroids (Fig. <xref ref-type="fig" rid="F83">83b</xref>), 0.05–0.15 mm long, and small clubs (Fig. <xref ref-type="fig" rid="F82">82h</xref>), up to 0.10 mm long. Spindles are also present, 0.10-0.25 mm long, with simple or complex tubercles (Fig. <xref ref-type="fig" rid="F83">83c</xref>). The calyces with additional clubs, up to 0.15 mm long (Fig. <xref ref-type="fig" rid="F83">83a</xref>). The axis has smooth and sparsely tuberculate rods (Fig. <xref ref-type="fig" rid="F82">82e</xref>).</p><fig id="F82" position="float" orientation="portrait"><label>Figure 82.</label><caption><p>Sclerites of <italic><tp:taxon-name><tp:taxon-name-part taxon-name-part-type="genus">Melithaea</tp:taxon-name-part> <tp:taxon-name-part taxon-name-part-type="species">satsumaensis</tp:taxon-name-part></tp:taxon-name></italic> sp. n., <named-content xmlns:xlink="http://www.w3.org/1999/xlink" content-type="dwc:institutional_code" xlink:type="simple">RMNH</named-content> Coel. 41936; <bold>a</bold> point spindles <bold>b</bold> collaret spindles <bold>c</bold> tentacle sclerites <bold>d</bold> pharynx rods <bold>e</bold> axial rod <bold>f</bold> capstans <bold>g</bold> double disks <bold>h</bold> clubs of coenenchyme.</p></caption><graphic xmlns:xlink="http://www.w3.org/1999/xlink" xlink:href="zookeys-522-001-g082.jpg" position="float" orientation="portrait" xlink:type="simple" id="oo_57573.jpg"/></fig><fig id="F83" position="float" orientation="portrait"><label>Figure 83.</label><caption><p>Sclerites of <italic><tp:taxon-name><tp:taxon-name-part taxon-name-part-type="genus">Melithaea</tp:taxon-name-part> <tp:taxon-name-part taxon-name-part-type="species">satsumaensis</tp:taxon-name-part></tp:taxon-name></italic> sp. n., <named-content xmlns:xlink="http://www.w3.org/1999/xlink" content-type="dwc:institutional_code" xlink:type="simple">RMNH</named-content> Coel. 41936; <bold>a</bold> clubs of calyx <bold>b</bold> unilaterally foliate spheroids <bold>c</bold> spindles.</p></caption><graphic xmlns:xlink="http://www.w3.org/1999/xlink" xlink:href="zookeys-522-001-g083.jpg" position="float" orientation="portrait" xlink:type="simple" id="oo_57575.jpg"/></fig></tp:treatment-sec><tp:treatment-sec sec-type="Color"><title>Color.</title><p>Colony orange with yellow polyps, coenenchymal sclerites orange, polyp ones yellow.</p></tp:treatment-sec><tp:treatment-sec sec-type="Distribution"><title>Distribution.</title><p>Off Cape Sata misaki, Kagoshima Prefecture (Fig. <xref ref-type="fig" rid="F86">86</xref>).</p></tp:treatment-sec><tp:treatment-sec sec-type="Etymology"><title>Etymology.</title><p>The species is named after the type locality, Satsuma, the old name of Kagoshima Prefecture.</p></tp:treatment-sec><tp:treatment-sec sec-type="Remarks"><title>Remarks.</title><p>This species is unique by its unilaterally foliate spheroids and spindles with complex tubercles.</p></tp:treatment-sec><tp:treatment-sec><!--Section generated to contain objects referenced in tp:taxon-treatment.--><fig id="F75" position="float" orientation="portrait"><label>Figure 75.</label><caption><p><bold>a</bold> <italic><tp:taxon-name><tp:taxon-name-part taxon-name-part-type="genus">Melithaea</tp:taxon-name-part> <tp:taxon-name-part taxon-name-part-type="species">sagamiensis</tp:taxon-name-part></tp:taxon-name></italic> sp. n., <named-content xmlns:xlink="http://www.w3.org/1999/xlink" content-type="dwc:institutional_code" xlink:type="simple">RMNH</named-content> Coel. 41929 <bold>b</bold> <named-content xmlns:xlink="http://www.w3.org/1999/xlink" content-type="dwc:institutional_code" xlink:type="simple">RMNH</named-content> Coel. 41931 <bold>c</bold> <italic><tp:taxon-name><tp:taxon-name-part taxon-name-part-type="genus">Melithaea</tp:taxon-name-part> <tp:taxon-name-part taxon-name-part-type="species">satsumaensis</tp:taxon-name-part></tp:taxon-name></italic> sp. n. <named-content xmlns:xlink="http://www.w3.org/1999/xlink" content-type="dwc:institutional_code" xlink:type="simple">RMNH</named-content> Coel. 41936 <bold>d</bold> <italic><tp:taxon-name><tp:taxon-name-part taxon-name-part-type="genus">Melithaea</tp:taxon-name-part> <tp:taxon-name-part taxon-name-part-type="species">suensoni</tp:taxon-name-part></tp:taxon-name></italic> sp. n. <named-content xmlns:xlink="http://www.w3.org/1999/xlink" content-type="dwc:institutional_code" xlink:type="simple">ZMUC</named-content> ANT-000565.</p></caption><graphic xmlns:xlink="http://www.w3.org/1999/xlink" xlink:href="zookeys-522-001-g075.jpg" position="float" orientation="portrait" xlink:type="simple" id="oo_57559.jpg"/></fig><fig id="F86" position="float" orientation="portrait"><label>Figure 86.</label><caption><p>Distribution of <italic><tp:taxon-name><tp:taxon-name-part taxon-name-part-type="genus">Melithaea</tp:taxon-name-part> <tp:taxon-name-part taxon-name-part-type="species">sagamiensis</tp:taxon-name-part></tp:taxon-name></italic> sp. n. (*), <abbrev xmlns:xlink="http://www.w3.org/1999/xlink" content-type="institution" xlink:title="British Museum of Natural History, London, UK" xlink:type="simple">BMNH</abbrev> 62.7.16.62(61?) (♦), <italic><tp:taxon-name><tp:taxon-name-part taxon-name-part-type="genus">Melithaea</tp:taxon-name-part> <tp:taxon-name-part taxon-name-part-type="species">satsumaensis</tp:taxon-name-part></tp:taxon-name></italic> sp. n. (●), and <italic><tp:taxon-name><tp:taxon-name-part taxon-name-part-type="genus">Melithaea</tp:taxon-name-part> <tp:taxon-name-part taxon-name-part-type="species">suensoni</tp:taxon-name-part></tp:taxon-name></italic> sp. n. (■).</p></caption><graphic xmlns:xlink="http://www.w3.org/1999/xlink" xlink:href="zookeys-522-001-g086.jpg" position="float" orientation="portrait" xlink:type="simple" id="oo_57581.jpg"/></fig></tp:treatment-sec></tp:taxon-treatment>
