# Supplementary material for: Melithaeidae of Japan (Octocorallia, Alcyonacea) re-examined with descriptions of 11 new species
Source: Zookeys. 2015 Sep 23;(522):1–127. doi: 10.3897/zookeys.522.10294 (PMC4591733; doi:10.3897/zookeys.522.10294)
Supplement: XML Treatment for Melithaea undulata [file zookeys.522.10294-treatment22.xml]

<!DOCTYPE tp:taxon-treatment
  PUBLIC "-//TaxonX//DTD Taxonomic Treatment Publishing DTD v0 20100105//EN" "tax-treatment-NSO.dtd">
<tp:taxon-treatment xmlns:tp="http://www.plazi.org/taxpub"><tp:treatment-meta><kwd-group><label>Taxon classification</label><kwd><named-content content-type="kingdom">Animalia</named-content></kwd><kwd><named-content content-type="order">Alcyonacea</named-content></kwd><kwd><named-content content-type="family">Melithaeidae</named-content></kwd></kwd-group><mixed-citation publication-type="journal"><person-group><name><surname>Matsumoto</surname><given-names>Asako K.</given-names></name><name><surname>van Ofwegen</surname><given-names>Leen P.</given-names></name></person-group><article-title><tp:taxon-name><tp:taxon-name-part taxon-name-part-type="family">Melithaeidae</tp:taxon-name-part></tp:taxon-name> of Japan (<tp:taxon-name><tp:taxon-name-part taxon-name-part-type="subclass">Octocorallia</tp:taxon-name-part></tp:taxon-name>, <tp:taxon-name><tp:taxon-name-part taxon-name-part-type="order">Alcyonacea</tp:taxon-name-part></tp:taxon-name>) re-examined with descriptions of 11 new species</article-title><source>Zookeys</source><day>23</day><month>9</month><year>2015</year><volume>2015</volume><issue>522</issue><fpage>1</fpage><lpage>127</lpage><pub-id pub-id-type="doi">10.3897/zookeys.522.10294</pub-id></mixed-citation></tp:treatment-meta><tp:nomenclature><tp:taxon-name>
                        <tp:taxon-name-part taxon-name-part-type="genus">Melithaea</tp:taxon-name-part>
                        <tp:taxon-name-part taxon-name-part-type="species">undulata</tp:taxon-name-part>
                    </tp:taxon-name><tp:taxon-authority>(Kükenthal, 1908)</tp:taxon-authority><xref ref-type="fig" rid="F87">Figures 87d–e</xref><xref ref-type="fig" rid="F94">, 94</xref><xref ref-type="fig" rid="F95">, 95</xref><xref ref-type="fig" rid="F96">, 96</xref><xref ref-type="fig" rid="F97">, 97</xref><xref ref-type="fig" rid="F98">, 98</xref><tp:nomenclature-citation-list><tp:nomenclature-citation><tp:taxon-name><tp:taxon-name-part taxon-name-part-type="genus">Acabaria</tp:taxon-name-part> <tp:taxon-name-part taxon-name-part-type="species">undulata</tp:taxon-name-part></tp:taxon-name><comment><xref ref-type="bibr" rid="B14">Kükenthal 1908</xref>: 196; <xref ref-type="bibr" rid="B15">1909</xref>: 63, figs 68–69, pl. 5 fig. 28, pl. 7 figs 40–43 (Japan); <xref ref-type="bibr" rid="B16">1919</xref>: 179; <xref ref-type="bibr" rid="B17">1924</xref>: 76; <xref ref-type="bibr" rid="B11">Hickson 1937</xref>: 181.</comment></tp:nomenclature-citation><tp:nomenclature-citation><tp:taxon-name>? <tp:taxon-name-part taxon-name-part-type="genus">Acabaria</tp:taxon-name-part> <tp:taxon-name-part taxon-name-part-type="species">undulata</tp:taxon-name-part></tp:taxon-name><comment>; <xref ref-type="bibr" rid="B32">Rho et al. 1980</xref>: 54 (Korea Strait); <xref ref-type="bibr" rid="B33">Song 2000</xref>: 121 (Korea Strait).</comment></tp:nomenclature-citation></tp:nomenclature-citation-list></tp:nomenclature><tp:treatment-sec sec-type="material"><title>Material examined.</title><p>Holotype <bold><named-content xmlns:xlink="http://www.w3.org/1999/xlink" content-type="dwc:institutional_code" xlink:type="simple">ZMB</named-content> 5803</bold>, Sagami Bay, Japan, 700 m, coll. Doflein, 1904/05; previously unidentified museum material: <bold><named-content xmlns:xlink="http://www.w3.org/1999/xlink" content-type="dwc:institutional_code" xlink:type="simple">ZMUC</named-content> ANT-000592</bold>, Sagami Sea, Japan, 500 fms (715-914 m), coll. Dr. Th. Mortensen, 25 June 1914; <bold><abbrev xmlns:xlink="http://www.w3.org/1999/xlink" content-type="institution" xlink:title="British Museum of Natural History, London, UK" xlink:type="simple">BMNH</abbrev> 1921.10.26.9-1</bold>, <bold><abbrev xmlns:xlink="http://www.w3.org/1999/xlink" content-type="institution" xlink:title="British Museum of Natural History, London, UK" xlink:type="simple">BMNH</abbrev> 1921.10.26.9-2</bold>, Misaki, Sagami Bay, 200 fms (286-366 m), coll. A.V. Insole, May 1921; <bold><named-content xmlns:xlink="http://www.w3.org/1999/xlink" content-type="dwc:institutional_code" xlink:type="simple">MZS</named-content>-Cni57</bold>, Sagami Bay, 200 m, coll. Doederlein<bold>. <named-content xmlns:xlink="http://www.w3.org/1999/xlink" content-type="dwc:institutional_code" xlink:type="simple">UMUTZ</named-content>-CnidG-14</bold>, Niijima Is., Izu Isls., coll. sp. no. 80, 22 April; <bold><named-content xmlns:xlink="http://www.w3.org/1999/xlink" content-type="dwc:institutional_code" xlink:type="simple">UMUTZ</named-content>-CnidG-20</bold>, Dokesuba, Sagami Bay, 130 hiro (186–196 m), coll. Kuma Aoki, 9 August 1897; <bold><named-content xmlns:xlink="http://www.w3.org/1999/xlink" content-type="dwc:institutional_code" xlink:type="simple">UMUTZ</named-content>-CnidG-234</bold>, Mochiyama, Sagami Bay, 400 hiro (572–604 m), possibly coll. Kuma Aoki; <bold><abbrev xmlns:xlink="http://www.w3.org/1999/xlink" content-type="institution" xlink:title="Asako K. Matsumoto collection, Planetary Exploration Research Center (PERC), Chiba Institute of Technology (Chitech), Japan" xlink:type="simple">AKM</abbrev> 502</bold>, Ose-zaki, Suruga Bay, 137–155 m, coll. K. <!--PageBreak--><!--PageBreak--><!--PageBreak--><!--PageBreak--><!--PageBreak--><!--PageBreak--><!--PageBreak--><!--PageBreak-->Kitazawa, 22 July, 2004; <bold><named-content xmlns:xlink="http://www.w3.org/1999/xlink" content-type="dwc:institutional_code" xlink:type="simple">RMNH</named-content> Coel. 42030 (<abbrev xmlns:xlink="http://www.w3.org/1999/xlink" content-type="institution" xlink:title="Asako K. Matsumoto collection, Planetary Exploration Research Center (PERC), Chiba Institute of Technology (Chitech), Japan" xlink:type="simple">AKM</abbrev> 724)</bold>, off Tanega-shima Is., East China Sea, <named-content xmlns:xlink="http://www.w3.org/1999/xlink" content-type="dwc:verbatimCoordinates" xlink:type="simple">30°24.62'N, 131°08.46'E</named-content> – <named-content xmlns:xlink="http://www.w3.org/1999/xlink" content-type="dwc:verbatimCoordinates" xlink:type="simple">30°24.95'N, 131°08.32'E</named-content>, 468-502 m, <italic>R/V Tansei-maru</italic>, KT07-1, st. TN-3, 1 m biological dredge, coll. A.K. Matsumoto, 23 February 2007; <bold><abbrev xmlns:xlink="http://www.w3.org/1999/xlink" content-type="institution" xlink:title="Asako K. Matsumoto collection, Planetary Exploration Research Center (PERC), Chiba Institute of Technology (Chitech), Japan" xlink:type="simple">AKM</abbrev> 1034</bold>, Koshiki Knoll, off Kagoshima, East China Sea, <named-content xmlns:xlink="http://www.w3.org/1999/xlink" content-type="dwc:verbatimCoordinates" xlink:type="simple">31°36'N, 129°19'E</named-content>, 497-535 m, <italic>R/V Tansei-maru</italic>, KT08-3, st. KS-01, coll. A.K. Matsumoto, 6 March, 2008; <bold><abbrev xmlns:xlink="http://www.w3.org/1999/xlink" content-type="institution" xlink:title="Asako K. Matsumoto collection, Planetary Exploration Research Center (PERC), Chiba Institute of Technology (Chitech), Japan" xlink:type="simple">AKM</abbrev> 1591</bold>, Danzyo-Basin, East China Sea, <named-content xmlns:xlink="http://www.w3.org/1999/xlink" content-type="dwc:verbatimCoordinates" xlink:type="simple">31°58.02'N, 129°02.28'E</named-content> – <named-content xmlns:xlink="http://www.w3.org/1999/xlink" content-type="dwc:verbatimCoordinates" xlink:type="simple">31°59.30'N, 129°01.19'E</named-content>, 711-801 m, <italic>R/V Tansei-maru</italic>, KT00-17, St. DZ-1, ORE Beam Trawl of 3 m span, coll. Suguru Ohta, 12 December 2000; <bold><abbrev xmlns:xlink="http://www.w3.org/1999/xlink" content-type="institution" xlink:title="Asako K. Matsumoto collection, Planetary Exploration Research Center (PERC), Chiba Institute of Technology (Chitech), Japan" xlink:type="simple">AKM</abbrev> 1592</bold>, same data as AKM1591; <bold><abbrev xmlns:xlink="http://www.w3.org/1999/xlink" content-type="institution" xlink:title="Asako K. Matsumoto collection, Planetary Exploration Research Center (PERC), Chiba Institute of Technology (Chitech), Japan" xlink:type="simple">AKM</abbrev> 1593</bold>, South East off Taito-saki Cape, Boso Peninsula, <named-content xmlns:xlink="http://www.w3.org/1999/xlink" content-type="dwc:verbatimCoordinates" xlink:type="simple">35°05.086'N, 140°51.718'E</named-content> – <named-content xmlns:xlink="http://www.w3.org/1999/xlink" content-type="dwc:verbatimCoordinates" xlink:type="simple">35°04.176'N, 140°50.92'E</named-content>, 975-1027 m, <italic>R/V Tansei-maru</italic>, KT03-17, st. TS6-3, coll. S. Ohta, 17 November 2003; <bold><abbrev xmlns:xlink="http://www.w3.org/1999/xlink" content-type="institution" xlink:title="Asako K. Matsumoto collection, Planetary Exploration Research Center (PERC), Chiba Institute of Technology (Chitech), Japan" xlink:type="simple">AKM</abbrev> 1599</bold>, South off Daio-zaki Cape, Kumano-nada, <named-content xmlns:xlink="http://www.w3.org/1999/xlink" content-type="dwc:verbatimCoordinates" xlink:type="simple">34°05'N, 136°51'E</named-content>, <italic>R/V Tanisei-maru</italic>, KT94-07, st. <!--PageBreak-->KN25, 25 May 1994, 475-494 m, coll. S. Ohta; <bold><abbrev xmlns:xlink="http://www.w3.org/1999/xlink" content-type="institution" xlink:title="Asako K. Matsumoto collection, Planetary Exploration Research Center (PERC), Chiba Institute of Technology (Chitech), Japan" xlink:type="simple">AKM</abbrev> 1604</bold>, west off Izu-Oshima, Sagami Bay, <named-content xmlns:xlink="http://www.w3.org/1999/xlink" content-type="dwc:verbatimCoordinates" xlink:type="simple">139°15.0'E 34°40.4'N</named-content>, 415-440 m, <italic>R/V Hakuho-maru</italic>, KH-78-05, st. BS8, 2 m S.-A. beam trawl (on label), 7 December 1978.</p></tp:treatment-sec><tp:treatment-sec sec-type="Re-description"><title>Re-description.</title><p>Colony branched in two parallel planes. Points with slightly bent spindles up to 0.25 mm long, distal end with more developed tubercles (Fig. <xref ref-type="fig" rid="F94">94a</xref>). Collaret with bent spindles up to 0.30 mm long, middle part with more developed tu<!--PageBreak--><!--PageBreak--><!--PageBreak-->bercles (Fig. <xref ref-type="fig" rid="F94">94b</xref>). Tentacles with platelets, the larger ones crescent-shaped (Fig. <xref ref-type="fig" rid="F94">94c</xref>). These platelets are up to 0.15 mm long. Pharynx with straight spiny rods, up to 0.05 mm long (Fig. <xref ref-type="fig" rid="F94">94d</xref>). Coenenchyme with capstans (Fig. <xref ref-type="fig" rid="F95">95b</xref>) about 0.05 mm long, several slightly unilaterally spinose, small clubs of the same length (Fig. <xref ref-type="fig" rid="F95">95a</xref>); spindles 0.10–0.30 mm long (Fig. <xref ref-type="fig" rid="F95">95c</xref>); all with simple tubercles. The calyces with additional clubs, up to 0.12 mm long (hardly present in type material). The axis has smooth and sparsely tuberculate rods (Fig. <xref ref-type="fig" rid="F94">94e</xref>).</p><fig id="F94" position="float" orientation="portrait"><label>Figure 94.</label><caption><p>Sclerites of <italic><tp:taxon-name><tp:taxon-name-part taxon-name-part-type="genus">Melithaea</tp:taxon-name-part> <tp:taxon-name-part taxon-name-part-type="species">undulata</tp:taxon-name-part></tp:taxon-name></italic>, <named-content xmlns:xlink="http://www.w3.org/1999/xlink" content-type="dwc:institutional_code" xlink:type="simple">ZMB</named-content> 5803; <bold>a</bold> point spindles <bold>b</bold> collaret spindles <bold>c</bold> tentacle sclerites <bold>d</bold> pharynx rods <bold>e</bold> axial rod.</p></caption><graphic xmlns:xlink="http://www.w3.org/1999/xlink" xlink:href="zookeys-522-001-g094.jpg" position="float" orientation="portrait" xlink:type="simple" id="oo_57596.jpg"/></fig><fig id="F95" position="float" orientation="portrait"><label>Figure 95.</label><caption><p>Coenenchymal sclerites of <italic><tp:taxon-name><tp:taxon-name-part taxon-name-part-type="genus">Melithaea</tp:taxon-name-part> <tp:taxon-name-part taxon-name-part-type="species">undulata</tp:taxon-name-part></tp:taxon-name></italic>,<named-content xmlns:xlink="http://www.w3.org/1999/xlink" content-type="dwc:institutional_code" xlink:type="simple">ZMB</named-content> 5803; <bold>a</bold> clubs <bold>b</bold> capstans <bold>c</bold> spindles.</p></caption><graphic xmlns:xlink="http://www.w3.org/1999/xlink" xlink:href="zookeys-522-001-g095.jpg" position="float" orientation="portrait" xlink:type="simple" id="oo_57598.jpg"/></fig></tp:treatment-sec><tp:treatment-sec sec-type="Color"><title>Color.</title><p>Colony red, tentacle sclerites colorless, all others pink.</p></tp:treatment-sec><tp:treatment-sec sec-type="Variation"><title>Variation.</title><p><abbrev xmlns:xlink="http://www.w3.org/1999/xlink" content-type="institution" xlink:title="Asako K. Matsumoto collection, Planetary Exploration Research Center (PERC), Chiba Institute of Technology (Chitech), Japan" xlink:type="simple">AKM</abbrev> 502 is yellow with yellow sclerites.</p></tp:treatment-sec><tp:treatment-sec sec-type="Distribution"><title>Distribution.</title><p>Southern Pacific coast of Japan, north to Sagami Bay, south to East China Sea; Suruga Bay, off Taito-Saki Cape, Boso Peninsula; off Tanega-shima Is., Koshiki Knoll., Danzyo Basin, off Kagoshima (Fig. <xref ref-type="fig" rid="F98">98</xref>).</p></tp:treatment-sec><tp:treatment-sec sec-type="Remarks"><title>Remarks.</title><p>The type specimen clearly has damaged sclerites, probably caused by formalin. Recently collected material shows less rounded sclerites (Figs <xref ref-type="fig" rid="F87">87e</xref>, <xref ref-type="fig" rid="F96">96</xref>, <xref ref-type="fig" rid="F97">97</xref>). Double disks are present but so poorly developed that they can hardly be recognized as such.</p><fig id="F96" position="float" orientation="portrait"><label>Figure 96.</label><caption><p>Sclerites of <italic><tp:taxon-name><tp:taxon-name-part taxon-name-part-type="genus">Melithaea</tp:taxon-name-part> <tp:taxon-name-part taxon-name-part-type="species">undulata</tp:taxon-name-part></tp:taxon-name></italic>, <named-content xmlns:xlink="http://www.w3.org/1999/xlink" content-type="dwc:institutional_code" xlink:type="simple">RMNH</named-content> Coel. 42030; <bold>a</bold> point spindles <bold>b</bold> collaret spindles <bold>c</bold> tentacle sclerites <bold>d</bold> pharynx rod <bold>e</bold> axial rod <bold>f</bold> clubs of coenenchyme <bold>g</bold> capstans of coenenchyme.</p></caption><graphic xmlns:xlink="http://www.w3.org/1999/xlink" xlink:href="zookeys-522-001-g096.jpg" position="float" orientation="portrait" xlink:type="simple" id="oo_57600.jpg"/></fig><fig id="F97" position="float" orientation="portrait"><label>Figure 97.</label><caption><p>Sclerites of <italic><tp:taxon-name><tp:taxon-name-part taxon-name-part-type="genus">Melithaea</tp:taxon-name-part> <tp:taxon-name-part taxon-name-part-type="species">undulata</tp:taxon-name-part></tp:taxon-name></italic>, <named-content xmlns:xlink="http://www.w3.org/1999/xlink" content-type="dwc:institutional_code" xlink:type="simple">RMNH</named-content> Coel. 42030; <bold>a</bold> clubs of calyx <bold>b</bold> unilaterally spinose spindles <bold>c</bold> spindles.</p></caption><graphic xmlns:xlink="http://www.w3.org/1999/xlink" xlink:href="zookeys-522-001-g097.jpg" position="float" orientation="portrait" xlink:type="simple" id="oo_57602.jpg"/></fig><fig id="F98" position="float" orientation="portrait"><label>Figure 98.</label><caption><p>Distribution of <italic><tp:taxon-name><tp:taxon-name-part taxon-name-part-type="genus">Melithaea</tp:taxon-name-part> <tp:taxon-name-part taxon-name-part-type="species">tanseii</tp:taxon-name-part></tp:taxon-name></italic> sp. n. (*), <italic><tp:taxon-name><tp:taxon-name-part taxon-name-part-type="genus">Melithaea</tp:taxon-name-part> <tp:taxon-name-part taxon-name-part-type="species">tenuis</tp:taxon-name-part></tp:taxon-name></italic> (●), <italic><tp:taxon-name><tp:taxon-name-part taxon-name-part-type="genus">Melithaea</tp:taxon-name-part> <tp:taxon-name-part taxon-name-part-type="species">tokaraensis</tp:taxon-name-part></tp:taxon-name></italic> sp. n. (■), and <italic><tp:taxon-name><tp:taxon-name-part taxon-name-part-type="genus">Melithaea</tp:taxon-name-part> <tp:taxon-name-part taxon-name-part-type="species">undulata</tp:taxon-name-part></tp:taxon-name></italic> (□).</p></caption><graphic xmlns:xlink="http://www.w3.org/1999/xlink" xlink:href="zookeys-522-001-g098.jpg" position="float" orientation="portrait" xlink:type="simple" id="oo_57604.jpg"/></fig><p>The species resembles <italic><tp:taxon-name><tp:taxon-name-part taxon-name-part-type="genus">Melithaea</tp:taxon-name-part> <tp:taxon-name-part taxon-name-part-type="species">tenuis</tp:taxon-name-part></tp:taxon-name></italic> but differs in having longer spindles (up to 0.30 mm long versus up to 0.18 mm long in <italic><tp:taxon-name><tp:taxon-name-part taxon-name-part-type="genus">Melithaea</tp:taxon-name-part> <tp:taxon-name-part taxon-name-part-type="species">tenuis</tp:taxon-name-part></tp:taxon-name></italic>), and lacking unilaterally spinose spheroids. It also resembles <italic><tp:taxon-name><tp:taxon-name-part taxon-name-part-type="genus">Melithaea</tp:taxon-name-part> <tp:taxon-name-part taxon-name-part-type="species">corymbosa</tp:taxon-name-part></tp:taxon-name></italic>, but that species has mostly more slender, shorter spindles. Moreover, <italic><tp:taxon-name><tp:taxon-name-part taxon-name-part-type="genus">Melithaea</tp:taxon-name-part> <tp:taxon-name-part taxon-name-part-type="species">undulata</tp:taxon-name-part></tp:taxon-name></italic> has poorly developed tentacle sclerites compared with the other two species.</p><p>Apparently the type material is mostly lost, only a small fragment remained (Fig. <xref ref-type="fig" rid="F87">87d</xref>) of a colony described as being 21 cm long (<xref ref-type="bibr" rid="B15">Kükenthal 1909</xref>).</p></tp:treatment-sec><tp:treatment-sec><!--Section generated to contain objects referenced in tp:taxon-treatment.--><fig id="F87" position="float" orientation="portrait"><label>Figure 87.</label><caption><p><bold>a</bold> <italic><tp:taxon-name><tp:taxon-name-part taxon-name-part-type="genus">Melithaea</tp:taxon-name-part> <tp:taxon-name-part taxon-name-part-type="species">tanseii</tp:taxon-name-part></tp:taxon-name></italic> sp. n., holotype <named-content xmlns:xlink="http://www.w3.org/1999/xlink" content-type="dwc:institutional_code" xlink:type="simple">RMNH</named-content> Coel. 41937 <bold>b</bold> <italic><tp:taxon-name><tp:taxon-name-part taxon-name-part-type="genus">Melithaea</tp:taxon-name-part> <tp:taxon-name-part taxon-name-part-type="species">tenuis</tp:taxon-name-part></tp:taxon-name></italic> syntype <named-content xmlns:xlink="http://www.w3.org/1999/xlink" content-type="dwc:institutional_code" xlink:type="simple">ZMB</named-content> 5799 <bold>c</bold> <italic><tp:taxon-name><tp:taxon-name-part taxon-name-part-type="genus">Melithaea</tp:taxon-name-part> <tp:taxon-name-part taxon-name-part-type="species">tokaraensis</tp:taxon-name-part></tp:taxon-name></italic> sp. n. <named-content xmlns:xlink="http://www.w3.org/1999/xlink" content-type="dwc:institutional_code" xlink:type="simple">RMNH</named-content> Coel. 41941 <bold>d</bold> <italic><tp:taxon-name><tp:taxon-name-part taxon-name-part-type="genus">Melithaea</tp:taxon-name-part> <tp:taxon-name-part taxon-name-part-type="species">undulata</tp:taxon-name-part></tp:taxon-name></italic> holotype <named-content xmlns:xlink="http://www.w3.org/1999/xlink" content-type="dwc:institutional_code" xlink:type="simple">ZMB</named-content> 5803 <bold>e</bold> <named-content xmlns:xlink="http://www.w3.org/1999/xlink" content-type="dwc:institutional_code" xlink:type="simple">RMNH</named-content> Coel. 42030.</p></caption><graphic xmlns:xlink="http://www.w3.org/1999/xlink" xlink:href="zookeys-522-001-g087.jpg" position="float" orientation="portrait" xlink:type="simple" id="oo_57583.jpg"/></fig></tp:treatment-sec><ref-list><ref id="B14"><mixed-citation xmlns:xlink="http://www.w3.org/1999/xlink" xlink:type="simple"><person-group><name name-style="western"><surname>Kükenthal</surname><given-names>W</given-names></name></person-group> (<year>1908</year>) <article-title>Die Gorgonidenfamilie der <tp:taxon-name><tp:taxon-name-part taxon-name-part-type="family">Melitodidae</tp:taxon-name-part></tp:taxon-name> Verr. (5. Mitteilung.).</article-title> <source>Zoologischer Anzeiger</source> <volume>33</volume>(<issue>7/8</issue>): <fpage>189</fpage>–<lpage>201</lpage>. </mixed-citation></ref><ref id="B15"><mixed-citation xmlns:xlink="http://www.w3.org/1999/xlink" xlink:type="simple"><person-group><name name-style="western"><surname>Kükenthal</surname><given-names>W</given-names></name></person-group> (<year>1909</year>) <article-title>Japanische Gorgoniden. 2. Teil: Die Familien der Plexauriden, Chrysogorgiiden und Melitodiden.</article-title> In: <person-group><name name-style="western"><surname>Doflein</surname><given-names>F</given-names></name></person-group> (<role>Ed.</role>) <source>Beitrage zur Naturgeschichte Ostasiens. Abhandlungen der Math.- Physik Klasse der Königl. Bayer</source>. <publisher-name>Akademie der Wissenschaften</publisher-name>, <supplement>Supplment</supplement> <volume>Band 1</volume>(<issue>5</issue>): <fpage>1</fpage>–<lpage>78</lpage>. </mixed-citation></ref><ref id="B16"><mixed-citation xmlns:xlink="http://www.w3.org/1999/xlink" xlink:type="simple"><person-group><name name-style="western"><surname>Kükenthal</surname><given-names>W</given-names></name></person-group> (<year>1919</year>) <article-title><tp:taxon-name><tp:taxon-name-part taxon-name-part-type="suborder">Gorgonaria</tp:taxon-name-part></tp:taxon-name>.</article-title> <source>Wissenschaftliche Ergebnisse der Deutschen Tiefsee- Expedition auf dem Dampfer “Valdivia”, 1898–1899</source> <volume>13</volume>(<issue>2</issue>): <fpage>1</fpage>–<lpage>946</lpage>. </mixed-citation></ref><ref id="B17"><mixed-citation xmlns:xlink="http://www.w3.org/1999/xlink" xlink:type="simple"><person-group><name name-style="western"><surname>Kükenthal</surname><given-names>W</given-names></name></person-group> (<year>1924</year>) <source><tp:taxon-name><tp:taxon-name-part taxon-name-part-type="suborder">Gorgonaria</tp:taxon-name-part></tp:taxon-name>. Das Tierreich 47.</source> <publisher-name>Walter de Gruyter &amp; Co.</publisher-name>, <publisher-loc>Berlin and Leipzig</publisher-loc>, <size units="page">478 pp</size>. </mixed-citation></ref><ref id="B11"><mixed-citation xmlns:xlink="http://www.w3.org/1999/xlink" xlink:type="simple"><person-group><name name-style="western"><surname>Hickson</surname><given-names>SJ</given-names></name></person-group> (<year>1937</year>) <article-title>The family <tp:taxon-name><tp:taxon-name-part taxon-name-part-type="family">Melitodidae</tp:taxon-name-part></tp:taxon-name>.</article-title> <source>Transansactions of the Zoological Society of London</source> <volume>23</volume>(<issue>3</issue>): <fpage>73</fpage>–<lpage>212</lpage>. doi: <ext-link xlink:type="simple" ext-link-type="doi" xlink:href="10.1111/j.1096-3642.1937.tb00362.x">10.1111/j.1096-3642.1937.tb00362.x</ext-link> </mixed-citation></ref><ref id="B32"><mixed-citation xmlns:xlink="http://www.w3.org/1999/xlink" xlink:type="simple"><person-group><name name-style="western"><surname>Rho</surname><given-names>B</given-names></name><name name-style="western"><surname>Song</surname><given-names>JI</given-names></name><name name-style="western"><surname>Lee</surname><given-names>JW</given-names></name></person-group> (<year>1980</year>) <article-title>A systematic study on <tp:taxon-name><tp:taxon-name-part taxon-name-part-type="subclass">Octocorallia</tp:taxon-name-part></tp:taxon-name> in Korea 4. Scleraxonia (<tp:taxon-name><tp:taxon-name-part taxon-name-part-type="order">Gorgonacea</tp:taxon-name-part></tp:taxon-name>).</article-title> <source>Journal of the Korean Research Institute for Better Living, Ewha Womans University</source> <volume>25</volume>: <fpage>45</fpage>–<lpage>64</lpage>. </mixed-citation></ref><ref id="B33"><mixed-citation xmlns:xlink="http://www.w3.org/1999/xlink" xlink:type="simple"><person-group><name name-style="western"><surname>Song</surname><given-names>JI</given-names></name></person-group> (<year>2000</year>) <source>Animals of Korea 5. <tp:taxon-name><tp:taxon-name-part taxon-name-part-type="phylum">Cnidaria</tp:taxon-name-part></tp:taxon-name> 2 <tp:taxon-name><tp:taxon-name-part taxon-name-part-type="class">Anthozoa</tp:taxon-name-part></tp:taxon-name></source>. <publisher-name>Korea Research Institute of Biotechnology (KRIBB)</publisher-name>, <size units="page">332 pp</size>. </mixed-citation></ref></ref-list></tp:taxon-treatment>
